# Supplementary material for: Proteome-wide Mendelian randomization and colocalization analyses identify potential biomarkers for schizophrenia
Source: Front Psychiatry. 2026 Feb 27;17:1724567. doi: 10.3389/fpsyt.2026.1724567 (PMC12982484; doi:10.3389/fpsyt.2026.1724567)
Supplement: Supplementary file 1 [file Table1.xlsx]

## Sheet: Index
Supplementary Table 1. Summary statistics for the primary analysis and external validation
Supplementary Table 2. All MR results of the primary analysis
Supplementary Table 3. Bidirectional MR of SCZ and cis-pQTL from deCODE
Supplementary Table 4. Steiger filtering for the primary analysis
Supplementary Table 5. Leave-one-out analysis for the primary analysis
Supplementary Table 6. MR-Egger analysis for the primary analysis
Supplementary Table 7. Phenome-wide scan of the association between identified SNPs with other diseases traits using LD trait
Supplementary Table 8. Independent Fenland, UKB-PPP, and GTEx datasets were employed to validate the primary analysis results
Supplementary Table 9. Bayesian colocalization analysis of candidate proteins and SCZ
Supplementary Table 10. Current antipsychotic drugs targets using STRING

## Sheet: S1. Summary statistics
Supplementary Table 1. Summary statistics for the primary analysis and external validation
Study	Phenotype	Tissue	Cases	Controls	PMID
PGC-SCZ	SCZ	/	35476	46839	25056061
deCODE	Protein	Plasma	35559	/	34857953
UKB-PPP	Protein	Plasma	33043	/	37794186
Fenland	Protein	Plasma	10708	/	34648354
GTEx v8	mRNA	Brain	126-237	/	32913098

## Sheet: S2 The primary analysis
Supplementary Table 2. All MR results of the primary analysis
Exposure	Type	Tissue	Source	Outcome	Method	Nsnp	Beta	SE	P value	OR	95%CI
KLC1	cis-pQTL	Plasma	deCODE	SCZ	Wald ratio	1	0.775344	0.116965	3.38e-11	2.17134	(1.73, 2.73)
ADAM22	cis-pQTL	Plasma	deCODE	SCZ	Inverse variance weighted	5	-0.159346	0.032433	8.97e-07	0.852701	(0.8, 0.91)
CTSS	cis-pQTL	Plasma	deCODE	SCZ	Inverse variance weighted	2	0.237457	0.0483774	9.18e-07	1.26802	(1.15, 1.39)
IRF3	cis-pQTL	Plasma	deCODE	SCZ	Wald ratio	1	0.735691	0.15127	1.15e-06	2.08692	(1.55, 2.81)
FOXO3	cis-pQTL	Plasma	deCODE	SCZ	Wald ratio	1	1.02839	0.22728	6.05e-06	2.79657	(1.79, 4.37)
LIMA1	cis-pQTL	Plasma	deCODE	SCZ	Wald ratio	1	-0.840326	0.192586	1.28e-05	0.43157	(0.3, 0.63)
MMP16	cis-pQTL	Plasma	deCODE	SCZ	Wald ratio	1	0.693911	0.16082	1.6e-05	2.00153	(1.46, 2.74)
ST13	cis-pQTL	Plasma	deCODE	SCZ	Wald ratio	1	0.809129	0.19938	4.94e-05	2.24595	(1.52, 3.32)
CILP2	cis-pQTL	Plasma	deCODE	SCZ	Wald ratio	1	0.477982	0.118394	5.41e-05	1.61282	(1.28, 2.03)
SRA1	cis-pQTL	Plasma	deCODE	SCZ	Wald ratio	1	-0.375417	0.0957625	8.84e-05	0.687003	(0.57, 0.83)
LMAN2L	cis-pQTL	Plasma	deCODE	SCZ	Wald ratio	1	-0.42165	0.10941	0.000116279	0.655963	(0.53, 0.81)
BTN3A3	cis-pQTL	Plasma	deCODE	SCZ	Inverse variance weighted	6	0.20068	0.0524518	0.000130248	1.22223	(1.1, 1.35)
QPCT	cis-pQTL	Plasma	deCODE	SCZ	Inverse variance weighted	3	0.170931	0.0454084	0.00016702	1.18641	(1.09, 1.3)
ERLEC1	cis-pQTL	Plasma	deCODE	SCZ	Wald ratio	1	0.546408	0.145338	0.00017021	1.72704	(1.3, 2.3)
CD8A	cis-pQTL	Plasma	deCODE	SCZ	Inverse variance weighted	2	-0.139365	0.0375257	0.000204119	0.86991	(0.81, 0.94)
NRXN3	cis-pQTL	Plasma	deCODE	SCZ	Inverse variance weighted	3	0.206812	0.0565237	0.000253345	1.22975	(1.1, 1.37)
MMAB	cis-pQTL	Plasma	deCODE	SCZ	Inverse variance weighted	5	0.121633	0.0333534	0.000265528	1.12934	(1.06, 1.21)
NPTXR	cis-pQTL	Plasma	deCODE	SCZ	Inverse variance weighted	2	0.0800004	0.0220597	0.00028724	1.08329	(1.04, 1.13)
INSR	cis-pQTL	Plasma	deCODE	SCZ	Wald ratio	1	-0.531452	0.146763	0.000293299	0.587751	(0.44, 0.78)
NCAM2	cis-pQTL	Plasma	deCODE	SCZ	Inverse variance weighted	5	0.175192	0.0484132	0.000296108	1.19148	(1.08, 1.31)
CRAT	cis-pQTL	Plasma	deCODE	SCZ	Wald ratio	1	-0.492751	0.137779	0.000348381	0.610943	(0.47, 0.8)
CYRIB	cis-pQTL	Plasma	deCODE	SCZ	Wald ratio	1	0.798336	0.224516	0.000376824	2.22184	(1.43, 3.45)
CREB3L4	cis-pQTL	Plasma	deCODE	SCZ	Inverse variance weighted	2	0.197353	0.0558879	0.000413629	1.21817	(1.09, 1.36)
PTN	cis-pQTL	Plasma	deCODE	SCZ	Inverse variance weighted	3	0.195297	0.0556346	0.000447511	1.21567	(1.09, 1.36)
DNPH1	cis-pQTL	Plasma	deCODE	SCZ	Wald ratio	1	0.367858	0.106126	0.000527798	1.44464	(1.17, 1.78)
PCDH9	cis-pQTL	Plasma	deCODE	SCZ	Inverse variance weighted	5	-0.138663	0.0400178	0.000530143	0.870521	(0.8, 0.94)
ACADVL	cis-pQTL	Plasma	deCODE	SCZ	Wald ratio	1	-0.827704	0.239664	0.000553144	0.437052	(0.27, 0.7)
CD46	cis-pQTL	Plasma	deCODE	SCZ	Inverse variance weighted	2	-0.157734	0.0463141	0.000659836	0.854077	(0.78, 0.94)
MSR1	cis-pQTL	Plasma	deCODE	SCZ	Inverse variance weighted	3	-0.174908	0.0519451	0.00075942	0.839534	(0.76, 0.93)
PTK7	cis-pQTL	Plasma	deCODE	SCZ	Inverse variance weighted	2	-0.354002	0.105159	0.0007617	0.701874	(0.57, 0.86)
SELENOM	cis-pQTL	Plasma	deCODE	SCZ	Wald ratio	1	-0.787725	0.234609	0.000786211	0.454879	(0.29, 0.72)
FOLR2	cis-pQTL	Plasma	deCODE	SCZ	Wald ratio	1	-0.400004	0.119239	0.000794685	0.670317	(0.53, 0.85)
TIE1	cis-pQTL	Plasma	deCODE	SCZ	Inverse variance weighted	3	0.170865	0.051367	0.000879896	1.18633	(1.07, 1.31)
HEXIM2	cis-pQTL	Plasma	deCODE	SCZ	Wald ratio	1	0.405781	0.12221	0.000899017	1.50047	(1.18, 1.91)
PPA2	cis-pQTL	Plasma	deCODE	SCZ	Wald ratio	1	-0.437346	0.135119	0.00120904	0.645748	(0.5, 0.84)
NRP1	cis-pQTL	Plasma	deCODE	SCZ	Inverse variance weighted	3	-0.113447	0.0357484	0.00150616	0.892751	(0.83, 0.96)
CCS	cis-pQTL	Plasma	deCODE	SCZ	Wald ratio	1	0.307679	0.0970412	0.00152123	1.36026	(1.12, 1.65)
GSR	cis-pQTL	Plasma	deCODE	SCZ	Wald ratio	1	0.33098	0.10473	0.00157589	1.39233	(1.13, 1.71)
CACYBP	cis-pQTL	Plasma	deCODE	SCZ	Wald ratio	1	0.26787	0.0858634	0.00181019	1.30718	(1.1, 1.55)
CHST12	cis-pQTL	Plasma	deCODE	SCZ	Inverse variance weighted	2	0.188873	0.0607305	0.00187073	1.20789	(1.07, 1.36)
ETFA	cis-pQTL	Plasma	deCODE	SCZ	Wald ratio	1	0.614807	0.197929	0.00189511	1.8493	(1.25, 2.73)
GALP	cis-pQTL	Plasma	deCODE	SCZ	Wald ratio	1	0.558345	0.180759	0.00200908	1.74778	(1.23, 2.49)
FCN1	cis-pQTL	Plasma	deCODE	SCZ	Inverse variance weighted	7	0.0844267	0.027572	0.00219835	1.08809	(1.03, 1.15)
FGFR1	cis-pQTL	Plasma	deCODE	SCZ	Wald ratio	1	-0.655484	0.214755	0.00227145	0.519191	(0.34, 0.79)
HEXIM1	cis-pQTL	Plasma	deCODE	SCZ	Wald ratio	1	0.416054	0.137487	0.00247698	1.51597	(1.16, 1.98)
RGS18	cis-pQTL	Plasma	deCODE	SCZ	Wald ratio	1	0.565773	0.187525	0.00255251	1.76081	(1.22, 2.54)
NMT1	cis-pQTL	Plasma	deCODE	SCZ	Wald ratio	1	0.672546	0.225018	0.0028003	1.95922	(1.26, 3.05)
HLA-DQA2	cis-pQTL	Plasma	deCODE	SCZ	Inverse variance weighted	3	0.496025	0.166857	0.00295131	1.64218	(1.18, 2.28)
MFGE8	cis-pQTL	Plasma	deCODE	SCZ	Wald ratio	1	0.278409	0.0944274	0.00319436	1.32103	(1.1, 1.59)
TPM4	cis-pQTL	Plasma	deCODE	SCZ	Wald ratio	1	-0.5209	0.177212	0.00328832	0.593986	(0.42, 0.84)
ITIH1	cis-pQTL	Plasma	deCODE	SCZ	Inverse variance weighted	8	0.196615	0.0669019	0.00329431	1.21728	(1.07, 1.39)
TNC	cis-pQTL	Plasma	deCODE	SCZ	Inverse variance weighted	12	0.0587929	0.0201602	0.00354228	1.06056	(1.02, 1.1)
ENPP5	cis-pQTL	Plasma	deCODE	SCZ	Inverse variance weighted	9	-0.121139	0.0417235	0.00369176	0.885911	(0.82, 0.96)
CCL21	cis-pQTL	Plasma	deCODE	SCZ	Wald ratio	1	0.286789	0.0991128	0.00380905	1.33214	(1.1, 1.62)
RNASE2	cis-pQTL	Plasma	deCODE	SCZ	Wald ratio	1	0.220794	0.0765098	0.00390394	1.24707	(1.07, 1.45)
RAB6B	cis-pQTL	Plasma	deCODE	SCZ	Wald ratio	1	-0.151281	0.0533835	0.00459896	0.859606	(0.77, 0.95)
LIFR	cis-pQTL	Plasma	deCODE	SCZ	Inverse variance weighted	3	-0.286887	0.10145	0.00468597	0.750596	(0.62, 0.92)
PDCD5	cis-pQTL	Plasma	deCODE	SCZ	Inverse variance weighted	5	0.102423	0.0365625	0.00508937	1.10785	(1.03, 1.19)
SNX1	cis-pQTL	Plasma	deCODE	SCZ	Wald ratio	1	0.288601	0.103025	0.00509016	1.33456	(1.09, 1.63)
RBM17	cis-pQTL	Plasma	deCODE	SCZ	Wald ratio	1	0.129945	0.0464985	0.00519641	1.13877	(1.04, 1.25)
HTATIP2	cis-pQTL	Plasma	deCODE	SCZ	Inverse variance weighted	4	0.0885467	0.032117	0.00583337	1.09259	(1.03, 1.16)
CA12	cis-pQTL	Plasma	deCODE	SCZ	Wald ratio	1	-0.611422	0.222292	0.00594984	0.542579	(0.35, 0.84)
FAHD1	cis-pQTL	Plasma	deCODE	SCZ	Inverse variance weighted	2	-0.171033	0.0622007	0.00596493	0.842793	(0.75, 0.95)
ENPP2	cis-pQTL	Plasma	deCODE	SCZ	Inverse variance weighted	4	-0.156094	0.0574551	0.0065918	0.855479	(0.76, 0.96)
IGFBP4	cis-pQTL	Plasma	deCODE	SCZ	Wald ratio	1	-0.539489	0.200723	0.00719382	0.583046	(0.39, 0.86)
FKBP2	cis-pQTL	Plasma	deCODE	SCZ	Wald ratio	1	-0.613615	0.228903	0.00734734	0.54139	(0.35, 0.85)
CRYGD	cis-pQTL	Plasma	deCODE	SCZ	Wald ratio	1	0.275534	0.102819	0.00736658	1.31723	(1.08, 1.61)
NT5C2	cis-pQTL	Plasma	deCODE	SCZ	Wald ratio	1	-0.270952	0.101338	0.00750098	0.762653	(0.63, 0.93)
VAT1	cis-pQTL	Plasma	deCODE	SCZ	Wald ratio	1	-0.425829	0.161757	0.00847516	0.653228	(0.48, 0.9)
MFAP2	cis-pQTL	Plasma	deCODE	SCZ	Wald ratio	1	0.702537	0.26732	0.00858697	2.01887	(1.2, 3.41)
CA11	cis-pQTL	Plasma	deCODE	SCZ	Wald ratio	1	-0.226557	0.0863231	0.00867716	0.797274	(0.67, 0.94)
PRDX6	cis-pQTL	Plasma	deCODE	SCZ	Wald ratio	1	-0.295611	0.113154	0.00898954	0.744077	(0.6, 0.93)
SPINT1	cis-pQTL	Plasma	deCODE	SCZ	Inverse variance weighted	2	-0.142993	0.0548431	0.00912551	0.86676	(0.78, 0.97)
PRPSAP2	cis-pQTL	Plasma	deCODE	SCZ	Wald ratio	1	-0.454199	0.17491	0.00941107	0.634957	(0.45, 0.89)
F2	cis-pQTL	Plasma	deCODE	SCZ	Inverse variance weighted	2	0.293388	0.113415	0.00968594	1.34096	(1.07, 1.67)
EGF	cis-pQTL	Plasma	deCODE	SCZ	Inverse variance weighted	3	-0.247566	0.0958132	0.00977074	0.780699	(0.65, 0.94)
YWHAB	cis-pQTL	Plasma	deCODE	SCZ	Inverse variance weighted	2	0.171065	0.0668547	0.0105046	1.18657	(1.04, 1.35)
EHBP1	cis-pQTL	Plasma	deCODE	SCZ	Wald ratio	1	-0.56124	0.219391	0.0105223	0.570501	(0.37, 0.88)
ACAT2	cis-pQTL	Plasma	deCODE	SCZ	Inverse variance weighted	3	-0.0991865	0.0388166	0.0106109	0.905574	(0.84, 0.98)
MAP1LC3A	cis-pQTL	Plasma	deCODE	SCZ	Wald ratio	1	0.570496	0.223991	0.0108667	1.76914	(1.14, 2.74)
MAP2K3	cis-pQTL	Plasma	deCODE	SCZ	Wald ratio	1	0.645999	0.254185	0.0110394	1.90789	(1.16, 3.14)
CD14	cis-pQTL	Plasma	deCODE	SCZ	Inverse variance weighted	2	-0.162196	0.0639381	0.0111883	0.850275	(0.75, 0.96)
ITIH2	cis-pQTL	Plasma	deCODE	SCZ	Inverse variance weighted	4	-0.102413	0.0404113	0.0112685	0.902657	(0.83, 0.98)
OGN	cis-pQTL	Plasma	deCODE	SCZ	Inverse variance weighted	4	-0.106064	0.0423163	0.0121951	0.899367	(0.83, 0.98)
PTGFRN	cis-pQTL	Plasma	deCODE	SCZ	Inverse variance weighted	9	-0.0677034	0.0271245	0.0125595	0.934538	(0.89, 0.99)
MICOS10-NBL1	cis-pQTL	Plasma	deCODE	SCZ	Inverse variance weighted	2	-0.361207	0.14584	0.0132591	0.696835	(0.52, 0.93)
CSK	cis-pQTL	Plasma	deCODE	SCZ	Wald ratio	1	0.433837	0.175696	0.0135396	1.54317	(1.09, 2.18)
BDH2	cis-pQTL	Plasma	deCODE	SCZ	Inverse variance weighted	3	0.118405	0.0479627	0.0135609	1.1257	(1.02, 1.24)
VASN	cis-pQTL	Plasma	deCODE	SCZ	Wald ratio	1	-0.382009	0.155157	0.0138132	0.682489	(0.5, 0.93)
PREP	cis-pQTL	Plasma	deCODE	SCZ	Inverse variance weighted	3	0.155797	0.0634412	0.0140581	1.16859	(1.03, 1.32)
MARK3	cis-pQTL	Plasma	deCODE	SCZ	Wald ratio	1	0.535636	0.218351	0.0141634	1.70853	(1.11, 2.62)
ECI1	cis-pQTL	Plasma	deCODE	SCZ	Inverse variance weighted	2	-0.512988	0.210532	0.0148249	0.598704	(0.4, 0.9)
ANTXR1	cis-pQTL	Plasma	deCODE	SCZ	Wald ratio	1	-0.535961	0.220076	0.0148775	0.585107	(0.38, 0.9)
BTC	cis-pQTL	Plasma	deCODE	SCZ	Inverse variance weighted	2	-0.174159	0.0716147	0.0150204	0.840163	(0.73, 0.97)
SEMA7A	cis-pQTL	Plasma	deCODE	SCZ	Wald ratio	1	-0.357508	0.14748	0.0153461	0.699417	(0.52, 0.93)
ACP5	cis-pQTL	Plasma	deCODE	SCZ	Inverse variance weighted	2	0.267682	0.1105	0.0154159	1.30693	(1.05, 1.62)
GDI2	cis-pQTL	Plasma	deCODE	SCZ	Wald ratio	1	-0.266563	0.111456	0.0167728	0.766008	(0.62, 0.95)
AGRP	cis-pQTL	Plasma	deCODE	SCZ	Inverse variance weighted	3	0.104932	0.043952	0.0169671	1.11064	(1.02, 1.21)
GSTM1	cis-pQTL	Plasma	deCODE	SCZ	Inverse variance weighted	9	0.0492636	0.0207153	0.0174006	1.0505	(1.01, 1.09)
PIK3CG	cis-pQTL	Plasma	deCODE	SCZ	Wald ratio	1	-0.549601	0.231278	0.017484	0.57718	(0.37, 0.91)
ARF4	cis-pQTL	Plasma	deCODE	SCZ	Inverse variance weighted	2	-0.258846	0.109079	0.0176434	0.771942	(0.62, 0.96)
NPPB	cis-pQTL	Plasma	deCODE	SCZ	Wald ratio	1	-0.281024	0.118629	0.0178397	0.75501	(0.6, 0.95)
SIRPG	cis-pQTL	Plasma	deCODE	SCZ	Wald ratio	1	-0.171724	0.0727212	0.0182058	0.842211	(0.73, 0.97)
RELT	cis-pQTL	Plasma	deCODE	SCZ	Wald ratio	1	0.521558	0.221121	0.0183389	1.68465	(1.09, 2.6)
SPON1	cis-pQTL	Plasma	deCODE	SCZ	Inverse variance weighted	4	0.0873294	0.0370603	0.0184525	1.09126	(1.01, 1.17)
SCARF2	cis-pQTL	Plasma	deCODE	SCZ	Wald ratio	1	-0.198571	0.0853674	0.0200143	0.819901	(0.69, 0.97)
IGF2R	cis-pQTL	Plasma	deCODE	SCZ	Inverse variance weighted	4	0.278185	0.119715	0.0201397	1.32073	(1.04, 1.67)
GLB1	cis-pQTL	Plasma	deCODE	SCZ	Wald ratio	1	0.55699	0.240034	0.0203156	1.74541	(1.09, 2.79)
NT5DC3	cis-pQTL	Plasma	deCODE	SCZ	Inverse variance weighted	3	-0.102536	0.0443472	0.0207719	0.902546	(0.83, 0.98)
ULK3	cis-pQTL	Plasma	deCODE	SCZ	Wald ratio	1	0.299184	0.130061	0.0214292	1.34876	(1.05, 1.74)
NUDCD3	cis-pQTL	Plasma	deCODE	SCZ	Wald ratio	1	-0.403663	0.175709	0.0215998	0.667869	(0.47, 0.94)
NSFL1C	cis-pQTL	Plasma	deCODE	SCZ	Wald ratio	1	0.507098	0.222533	0.0226817	1.66046	(1.07, 2.57)
UNC5B	cis-pQTL	Plasma	deCODE	SCZ	Inverse variance weighted	2	-0.236125	0.104662	0.0240666	0.789682	(0.64, 0.97)
SLMAP	cis-pQTL	Plasma	deCODE	SCZ	Wald ratio	1	-0.5139	0.227961	0.024175	0.598158	(0.38, 0.94)
PSMB4	cis-pQTL	Plasma	deCODE	SCZ	Inverse variance weighted	4	0.0884436	0.0395185	0.025219	1.09247	(1.01, 1.18)
PCOLCE	cis-pQTL	Plasma	deCODE	SCZ	Wald ratio	1	-0.158156	0.0708938	0.0256887	0.853717	(0.74, 0.98)
BPHL	cis-pQTL	Plasma	deCODE	SCZ	Wald ratio	1	0.276244	0.123958	0.0258448	1.31817	(1.03, 1.68)
PRG3	cis-pQTL	Plasma	deCODE	SCZ	Wald ratio	1	-0.33096	0.148873	0.0262084	0.718234	(0.54, 0.96)
CBR1	cis-pQTL	Plasma	deCODE	SCZ	Inverse variance weighted	2	0.312047	0.140425	0.0262721	1.36622	(1.04, 1.8)
EPHA1	cis-pQTL	Plasma	deCODE	SCZ	Inverse variance weighted	3	-0.141335	0.063752	0.0266269	0.868199	(0.77, 0.98)
CCL11	cis-pQTL	Plasma	deCODE	SCZ	Wald ratio	1	0.624581	0.282159	0.026858	1.86746	(1.07, 3.25)
FOLH1	cis-pQTL	Plasma	deCODE	SCZ	Wald ratio	1	-0.157812	0.0713427	0.0269652	0.854011	(0.74, 0.98)
MAGI2	cis-pQTL	Plasma	deCODE	SCZ	Inverse variance weighted	6	-0.111481	0.0504945	0.02726	0.894509	(0.81, 0.99)
LECT2	cis-pQTL	Plasma	deCODE	SCZ	Inverse variance weighted	8	0.0613452	0.0278511	0.0276221	1.06327	(1.01, 1.12)
CRP	cis-pQTL	Plasma	deCODE	SCZ	Inverse variance weighted	2	-0.13724	0.0623929	0.0278347	0.871761	(0.77, 0.99)
ADAMTS5	cis-pQTL	Plasma	deCODE	SCZ	Inverse variance weighted	4	-0.0562091	0.0256036	0.028138	0.945341	(0.9, 0.99)
BDNF	cis-pQTL	Plasma	deCODE	SCZ	Wald ratio	1	0.374031	0.172291	0.0299365	1.45358	(1.04, 2.04)
MATN4	cis-pQTL	Plasma	deCODE	SCZ	Inverse variance weighted	5	0.107167	0.049427	0.0301442	1.11312	(1.01, 1.23)
TIMP4	cis-pQTL	Plasma	deCODE	SCZ	Inverse variance weighted	6	-0.0696018	0.0321147	0.0302129	0.932765	(0.88, 0.99)
ZYX	cis-pQTL	Plasma	deCODE	SCZ	Wald ratio	1	0.314321	0.145893	0.031204	1.36933	(1.03, 1.82)
NPNT	cis-pQTL	Plasma	deCODE	SCZ	Inverse variance weighted	3	0.149711	0.0701596	0.0328544	1.1615	(1.01, 1.33)
MAPRE1	cis-pQTL	Plasma	deCODE	SCZ	Wald ratio	1	-0.375223	0.176268	0.0332783	0.687136	(0.49, 0.97)
MAPK8	cis-pQTL	Plasma	deCODE	SCZ	Wald ratio	1	0.408586	0.192675	0.0339554	1.50469	(1.03, 2.2)
RBP5	cis-pQTL	Plasma	deCODE	SCZ	Wald ratio	1	0.139641	0.0658824	0.0340439	1.14986	(1.01, 1.31)
EIF2B1	cis-pQTL	Plasma	deCODE	SCZ	Wald ratio	1	0.41797	0.197369	0.0342	1.51888	(1.03, 2.24)
EPB41	cis-pQTL	Plasma	deCODE	SCZ	Inverse variance weighted	2	-0.324018	0.153348	0.0346044	0.723237	(0.54, 0.98)
RIGI	cis-pQTL	Plasma	deCODE	SCZ	Wald ratio	1	0.267813	0.127417	0.0355651	1.3071	(1.02, 1.68)
HBEGF	cis-pQTL	Plasma	deCODE	SCZ	Wald ratio	1	0.438173	0.20851	0.0356016	1.54987	(1.03, 2.33)
LRP4	cis-pQTL	Plasma	deCODE	SCZ	Inverse variance weighted	4	0.118266	0.0563276	0.0357626	1.12554	(1.01, 1.26)
CES1	cis-pQTL	Plasma	deCODE	SCZ	Wald ratio	1	0.671111	0.319662	0.0357781	1.95641	(1.05, 3.66)
REG3A	cis-pQTL	Plasma	deCODE	SCZ	Inverse variance weighted	4	-0.0954895	0.0455144	0.0359047	0.908928	(0.83, 0.99)
DPY30	cis-pQTL	Plasma	deCODE	SCZ	Wald ratio	1	0.35791	0.170665	0.03598	1.43034	(1.02, 2)
FGF2	cis-pQTL	Plasma	deCODE	SCZ	Wald ratio	1	-0.0675688	0.0322457	0.0361324	0.934663	(0.88, 1)
GOLM2	cis-pQTL	Plasma	deCODE	SCZ	Wald ratio	1	-0.549798	0.2624	0.0361472	0.577066	(0.35, 0.97)
SH3GLB2	cis-pQTL	Plasma	deCODE	SCZ	Inverse variance weighted	3	0.238431	0.11393	0.0363685	1.26926	(1.02, 1.59)
SARS2	cis-pQTL	Plasma	deCODE	SCZ	Wald ratio	1	0.219941	0.105151	0.0364683	1.246	(1.01, 1.53)
GPNMB	cis-pQTL	Plasma	deCODE	SCZ	Inverse variance weighted	7	-0.129855	0.0628273	0.0387479	0.878223	(0.78, 0.99)
RFK	cis-pQTL	Plasma	deCODE	SCZ	Inverse variance weighted	2	-0.188011	0.0910258	0.0388787	0.828606	(0.69, 0.99)
CDHR5	cis-pQTL	Plasma	deCODE	SCZ	Wald ratio	1	0.431689	0.209971	0.039788	1.53986	(1.02, 2.32)
MX1	cis-pQTL	Plasma	deCODE	SCZ	Inverse variance weighted	2	0.2448	0.119144	0.0399123	1.27737	(1.01, 1.61)
PARP1	cis-pQTL	Plasma	deCODE	SCZ	Wald ratio	1	0.413905	0.202001	0.040459	1.51271	(1.02, 2.25)
TIMP2	cis-pQTL	Plasma	deCODE	SCZ	Wald ratio	1	0.469581	0.2294	0.0406585	1.59932	(1.02, 2.51)
SMAD1	cis-pQTL	Plasma	deCODE	SCZ	Wald ratio	1	0.455958	0.223027	0.0409133	1.57768	(1.02, 2.44)
NTRK3	cis-pQTL	Plasma	deCODE	SCZ	Inverse variance weighted	2	-0.302514	0.149465	0.042972	0.738958	(0.55, 0.99)
ACYP2	cis-pQTL	Plasma	deCODE	SCZ	Wald ratio	1	0.97634	0.48296	0.0432202	2.65472	(1.03, 6.84)
PDXK	cis-pQTL	Plasma	deCODE	SCZ	Inverse variance weighted	5	0.133611	0.0660977	0.0432372	1.14295	(1, 1.3)
MAPK12	cis-pQTL	Plasma	deCODE	SCZ	Wald ratio	1	0.25652	0.127698	0.0445577	1.29242	(1.01, 1.66)
FGR	cis-pQTL	Plasma	deCODE	SCZ	Wald ratio	1	0.547887	0.273494	0.0451464	1.72959	(1.01, 2.96)
ABHD10	cis-pQTL	Plasma	deCODE	SCZ	Wald ratio	1	-0.45526	0.227378	0.0452615	0.634283	(0.41, 0.99)
DNAJB1	cis-pQTL	Plasma	deCODE	SCZ	Wald ratio	1	0.426377	0.213166	0.0454779	1.5317	(1.01, 2.33)
ASPN	cis-pQTL	Plasma	deCODE	SCZ	Inverse variance weighted	5	0.080643	0.0403321	0.0455569	1.08398	(1, 1.17)
KIR2DL4	cis-pQTL	Plasma	deCODE	SCZ	Wald ratio	1	0.205149	0.102859	0.0461012	1.22771	(1, 1.5)
ROBO2	cis-pQTL	Plasma	deCODE	SCZ	Wald ratio	1	-0.292228	0.146546	0.046141	0.746598	(0.56, 1)
IL6R	cis-pQTL	Plasma	deCODE	SCZ	Inverse variance weighted	8	0.0410995	0.0206594	0.0466584	1.04196	(1, 1.09)
FCGR2A	cis-pQTL	Plasma	deCODE	SCZ	Inverse variance weighted	7	0.0438876	0.0220944	0.0469922	1.04486	(1, 1.09)
TPSAB1	cis-pQTL	Plasma	deCODE	SCZ	Inverse variance weighted	8	-0.0669544	0.033708	0.0469991	0.935238	(0.88, 1)
BST1	cis-pQTL	Plasma	deCODE	SCZ	Inverse variance weighted	12	0.0296031	0.0149306	0.0473992	1.03005	(1, 1.06)
RBP4	cis-pQTL	Plasma	deCODE	SCZ	Wald ratio	1	0.284237	0.14383	0.0481321	1.32875	(1, 1.76)
PCSK9	cis-pQTL	Plasma	deCODE	SCZ	Inverse variance weighted	5	-0.0740431	0.0376556	0.0492615	0.928632	(0.86, 1)
COLEC11	cis-pQTL	Plasma	deCODE	SCZ	Inverse variance weighted	10	0.0486114	0.0247266	0.0493038	1.04981	(1, 1.1)
DNAJC17	cis-pQTL	Plasma	deCODE	SCZ	Inverse variance weighted	2	0.198093	0.10083	0.0494577	1.21908	(1, 1.49)
PXDN	cis-pQTL	Plasma	deCODE	SCZ	Inverse variance weighted	3	0.157356	0.0802337	0.0498538	1.17041	(1, 1.37)
CST7	cis-pQTL	Plasma	deCODE	SCZ	Inverse variance weighted	6	-0.0963298	0.0493251	0.0508246	0.908164	(0.82, 1)
BTD	cis-pQTL	Plasma	deCODE	SCZ	Inverse variance weighted	5	0.0486769	0.0249636	0.0511862	1.04988	(1, 1.1)
CRLF1	cis-pQTL	Plasma	deCODE	SCZ	Inverse variance weighted	2	0.398388	0.20462	0.0515388	1.48942	(1, 2.22)
AMY2B	cis-pQTL	Plasma	deCODE	SCZ	Inverse variance weighted	6	-0.0636762	0.032753	0.0518791	0.938309	(0.88, 1)
GNGT2	cis-pQTL	Plasma	deCODE	SCZ	Wald ratio	1	-0.380836	0.196418	0.052513	0.68329	(0.46, 1)
FCRL3	cis-pQTL	Plasma	deCODE	SCZ	Inverse variance weighted	6	-0.0635378	0.0330419	0.0544869	0.938439	(0.88, 1)
SH3BGRL2	cis-pQTL	Plasma	deCODE	SCZ	Wald ratio	1	-0.206074	0.107233	0.0546389	0.813773	(0.66, 1)
CINP	cis-pQTL	Plasma	deCODE	SCZ	Wald ratio	1	0.396285	0.206641	0.0551437	1.48629	(0.99, 2.23)
RTP4	cis-pQTL	Plasma	deCODE	SCZ	Inverse variance weighted	4	-0.071254	0.0372038	0.0554623	0.931225	(0.87, 1)
MYZAP	cis-pQTL	Plasma	deCODE	SCZ	Wald ratio	1	-0.322694	0.168657	0.0557073	0.724196	(0.52, 1.01)
CRYBB1	cis-pQTL	Plasma	deCODE	SCZ	Wald ratio	1	0.115733	0.0606953	0.0565477	1.1227	(1, 1.26)
CXCL9	cis-pQTL	Plasma	deCODE	SCZ	Wald ratio	1	0.314616	0.165185	0.056829	1.36973	(0.99, 1.89)
ST3GAL1	cis-pQTL	Plasma	deCODE	SCZ	Wald ratio	1	0.0848128	0.0445343	0.0568533	1.08851	(1, 1.19)
NTNG1	cis-pQTL	Plasma	deCODE	SCZ	Inverse variance weighted	5	-0.111081	0.0583987	0.0571564	0.894866	(0.8, 1)
NUDT5	cis-pQTL	Plasma	deCODE	SCZ	Wald ratio	1	-0.28438	0.150075	0.0581034	0.75248	(0.56, 1.01)
VSIR	cis-pQTL	Plasma	deCODE	SCZ	Inverse variance weighted	4	-0.0713536	0.0376624	0.0581512	0.931133	(0.86, 1)
HS3ST3B1	cis-pQTL	Plasma	deCODE	SCZ	Wald ratio	1	0.422058	0.222822	0.0582054	1.5251	(0.99, 2.36)
TMEM132C	cis-pQTL	Plasma	deCODE	SCZ	Inverse variance weighted	4	-0.0720068	0.0380283	0.0582905	0.930525	(0.86, 1)
MANBA	cis-pQTL	Plasma	deCODE	SCZ	Inverse variance weighted	6	0.0801897	0.0424368	0.0588078	1.08349	(1, 1.18)
PNLIPRP1	cis-pQTL	Plasma	deCODE	SCZ	Inverse variance weighted	2	0.1212	0.0641425	0.0588196	1.12885	(1, 1.28)
ANKRD27	cis-pQTL	Plasma	deCODE	SCZ	Wald ratio	1	-0.379361	0.200962	0.0590626	0.684299	(0.46, 1.01)
SERPINE2	cis-pQTL	Plasma	deCODE	SCZ	Inverse variance weighted	5	0.0588556	0.0311802	0.0590803	1.06062	(1, 1.13)
MESD	cis-pQTL	Plasma	deCODE	SCZ	Wald ratio	1	-0.434054	0.230737	0.0599499	0.647877	(0.41, 1.02)
AGRN	cis-pQTL	Plasma	deCODE	SCZ	Inverse variance weighted	6	-0.0878514	0.0468053	0.0605247	0.915897	(0.84, 1)
LSAMP	cis-pQTL	Plasma	deCODE	SCZ	Inverse variance weighted	4	0.128105	0.0683105	0.0607464	1.13667	(0.99, 1.3)
HSPA13	cis-pQTL	Plasma	deCODE	SCZ	Wald ratio	1	0.216188	0.115414	0.0610481	1.24134	(0.99, 1.56)
CCL14	cis-pQTL	Plasma	deCODE	SCZ	Inverse variance weighted	5	0.0596434	0.0318946	0.0614818	1.06146	(1, 1.13)
COL11A2	cis-pQTL	Plasma	deCODE	SCZ	Inverse variance weighted	5	0.282141	0.151422	0.0624232	1.32597	(0.99, 1.78)
CFHR3	cis-pQTL	Plasma	deCODE	SCZ	Wald ratio	1	0.19538	0.10497	0.0627012	1.21577	(0.99, 1.49)
EPHB2	cis-pQTL	Plasma	deCODE	SCZ	Inverse variance weighted	3	-0.0707619	0.0384731	0.0658775	0.931684	(0.86, 1)
TEK	cis-pQTL	Plasma	deCODE	SCZ	Inverse variance weighted	3	0.124164	0.0679519	0.067665	1.1322	(0.99, 1.29)
H1-10	cis-pQTL	Plasma	deCODE	SCZ	Wald ratio	1	-0.425085	0.232923	0.0680003	0.653714	(0.41, 1.03)
SDCBP2	cis-pQTL	Plasma	deCODE	SCZ	Wald ratio	1	-0.407349	0.223266	0.0680761	0.665412	(0.43, 1.03)
IGSF8	cis-pQTL	Plasma	deCODE	SCZ	Inverse variance weighted	2	0.125682	0.0691512	0.0691415	1.13392	(0.99, 1.3)
MAP3K3	cis-pQTL	Plasma	deCODE	SCZ	Wald ratio	1	-0.419402	0.230853	0.0692556	0.65744	(0.42, 1.03)
DLK2	cis-pQTL	Plasma	deCODE	SCZ	Wald ratio	1	0.11961	0.066162	0.0706324	1.12706	(0.99, 1.28)
CP	cis-pQTL	Plasma	deCODE	SCZ	Wald ratio	1	0.368101	0.203926	0.071063	1.44499	(0.97, 2.16)
RNASE1	cis-pQTL	Plasma	deCODE	SCZ	Inverse variance weighted	5	0.0894413	0.0497087	0.0719695	1.09356	(0.99, 1.21)
GRN	cis-pQTL	Plasma	deCODE	SCZ	Inverse variance weighted	3	0.0938193	0.052209	0.0723363	1.09836	(0.99, 1.22)
AIF1L	cis-pQTL	Plasma	deCODE	SCZ	Inverse variance weighted	5	-0.115183	0.0641063	0.0723747	0.891203	(0.79, 1.01)
GSTM4	cis-pQTL	Plasma	deCODE	SCZ	Inverse variance weighted	12	0.0294617	0.0164332	0.0730022	1.0299	(1, 1.06)
PKLR	cis-pQTL	Plasma	deCODE	SCZ	Wald ratio	1	-0.181004	0.10131	0.0739965	0.834432	(0.68, 1.02)
HGFAC	cis-pQTL	Plasma	deCODE	SCZ	Inverse variance weighted	8	-0.0304577	0.0170831	0.0746003	0.970001	(0.94, 1)
SERPINB4	cis-pQTL	Plasma	deCODE	SCZ	Wald ratio	1	0.16223	0.0910315	0.0747288	1.17613	(0.98, 1.41)
KIAA1549L	cis-pQTL	Plasma	deCODE	SCZ	Inverse variance weighted	4	-0.0703956	0.0395741	0.0752673	0.932025	(0.86, 1.01)
B3GLCT	cis-pQTL	Plasma	deCODE	SCZ	Inverse variance weighted	2	-0.0811847	0.0456642	0.075426	0.922023	(0.84, 1.01)
UNC5C	cis-pQTL	Plasma	deCODE	SCZ	Inverse variance weighted	2	0.113006	0.0636144	0.0756637	1.11964	(0.99, 1.27)
LCN1	cis-pQTL	Plasma	deCODE	SCZ	Wald ratio	1	-0.295573	0.166951	0.0766572	0.744105	(0.54, 1.03)
DNAJC10	cis-pQTL	Plasma	deCODE	SCZ	Wald ratio	1	-0.276659	0.156557	0.0772035	0.758313	(0.56, 1.03)
ICOSLG	cis-pQTL	Plasma	deCODE	SCZ	Wald ratio	1	0.270616	0.153295	0.0775092	1.31077	(0.97, 1.77)
WARS1	cis-pQTL	Plasma	deCODE	SCZ	Inverse variance weighted	2	-0.269917	0.152952	0.0776114	0.763443	(0.57, 1.03)
ECHS1	cis-pQTL	Plasma	deCODE	SCZ	Wald ratio	1	-0.450432	0.255811	0.0782719	0.637353	(0.39, 1.05)
AMIGO2	cis-pQTL	Plasma	deCODE	SCZ	Inverse variance weighted	2	-0.178029	0.101122	0.0783172	0.836918	(0.69, 1.02)
ESAM	cis-pQTL	Plasma	deCODE	SCZ	Inverse variance weighted	5	0.206454	0.117305	0.0784101	1.22931	(0.98, 1.55)
SPOCK3	cis-pQTL	Plasma	deCODE	SCZ	Inverse variance weighted	6	-0.0625002	0.0355595	0.0788117	0.939413	(0.88, 1.01)
PKDCC	cis-pQTL	Plasma	deCODE	SCZ	Wald ratio	1	0.303092	0.172496	0.0789017	1.35404	(0.97, 1.9)
LHB	cis-pQTL	Plasma	deCODE	SCZ	Inverse variance weighted	3	0.0940975	0.053589	0.0791035	1.09867	(0.99, 1.22)
CXCL10	cis-pQTL	Plasma	deCODE	SCZ	Wald ratio	1	-0.280043	0.159803	0.0797001	0.755751	(0.55, 1.03)
GLRX	cis-pQTL	Plasma	deCODE	SCZ	Wald ratio	1	0.268587	0.153746	0.0806453	1.30811	(0.97, 1.77)
DECR2	cis-pQTL	Plasma	deCODE	SCZ	Inverse variance weighted	6	0.0460129	0.0263414	0.0806735	1.04709	(0.99, 1.1)
REG1B	cis-pQTL	Plasma	deCODE	SCZ	Inverse variance weighted	5	-0.0560049	0.0321058	0.081092	0.945534	(0.89, 1.01)
RGMB	cis-pQTL	Plasma	deCODE	SCZ	Inverse variance weighted	2	-0.113197	0.0651847	0.082466	0.892975	(0.79, 1.01)
PLA2G12B	cis-pQTL	Plasma	deCODE	SCZ	Inverse variance weighted	2	0.19115	0.110259	0.0829818	1.21064	(0.98, 1.5)
SERPINA3	cis-pQTL	Plasma	deCODE	SCZ	Inverse variance weighted	3	0.0895966	0.0517633	0.0834713	1.09373	(0.99, 1.21)
SF3B4	cis-pQTL	Plasma	deCODE	SCZ	Wald ratio	1	0.442454	0.256039	0.0839754	1.55652	(0.94, 2.57)
RNASE4	cis-pQTL	Plasma	deCODE	SCZ	Inverse variance weighted	4	-0.074412	0.0431113	0.0843394	0.928289	(0.85, 1.01)
CCDC134	cis-pQTL	Plasma	deCODE	SCZ	Inverse variance weighted	2	0.364984	0.211828	0.0848846	1.44049	(0.95, 2.18)
FOLR3	cis-pQTL	Plasma	deCODE	SCZ	Inverse variance weighted	8	-0.0395094	0.022934	0.0849349	0.961261	(0.92, 1.01)
TREM2	cis-pQTL	Plasma	deCODE	SCZ	Inverse variance weighted	4	-0.0655499	0.0381516	0.0857707	0.936552	(0.87, 1.01)
PTGR3	cis-pQTL	Plasma	deCODE	SCZ	Wald ratio	1	0.192071	0.112157	0.0868019	1.21176	(0.97, 1.51)
COL6A1	cis-pQTL	Plasma	deCODE	SCZ	Inverse variance weighted	6	0.0376117	0.0220254	0.0877012	1.03833	(0.99, 1.08)
ISLR2	cis-pQTL	Plasma	deCODE	SCZ	Inverse variance weighted	5	0.0890323	0.0522315	0.0882748	1.09312	(0.99, 1.21)
IFI16	cis-pQTL	Plasma	deCODE	SCZ	Wald ratio	1	-0.245873	0.14481	0.0895274	0.782022	(0.59, 1.04)
IBSP	cis-pQTL	Plasma	deCODE	SCZ	Wald ratio	1	-0.185339	0.1093	0.0899427	0.830822	(0.67, 1.03)
AOC2	cis-pQTL	Plasma	deCODE	SCZ	Inverse variance weighted	3	-0.317194	0.187065	0.0899548	0.728189	(0.5, 1.05)
GSTO1	cis-pQTL	Plasma	deCODE	SCZ	Inverse variance weighted	6	0.0372742	0.0219913	0.0900845	1.03798	(0.99, 1.08)
STX7	cis-pQTL	Plasma	deCODE	SCZ	Wald ratio	1	-0.154529	0.0914136	0.0909453	0.856819	(0.72, 1.02)
C5	cis-pQTL	Plasma	deCODE	SCZ	Wald ratio	1	-0.181191	0.10732	0.0913486	0.834276	(0.68, 1.03)
NELL1	cis-pQTL	Plasma	deCODE	SCZ	Inverse variance weighted	7	-0.0472123	0.0279914	0.0916663	0.953885	(0.9, 1.01)
IGF1R	cis-pQTL	Plasma	deCODE	SCZ	Wald ratio	1	0.40708	0.241708	0.092147	1.50242	(0.94, 2.41)
HPCAL1	cis-pQTL	Plasma	deCODE	SCZ	Wald ratio	1	0.379958	0.22596	0.0926601	1.46222	(0.94, 2.28)
PI3	cis-pQTL	Plasma	deCODE	SCZ	Inverse variance weighted	2	-0.0719621	0.0428201	0.0928467	0.930566	(0.86, 1.01)
WFIKKN1	cis-pQTL	Plasma	deCODE	SCZ	Inverse variance weighted	2	0.131633	0.0783885	0.0931062	1.14069	(0.98, 1.33)
PGLYRP3	cis-pQTL	Plasma	deCODE	SCZ	Wald ratio	1	0.415583	0.24767	0.0933533	1.51525	(0.93, 2.46)
AZGP1	cis-pQTL	Plasma	deCODE	SCZ	Inverse variance weighted	2	-0.0810207	0.0484564	0.0945177	0.922175	(0.84, 1.01)
IRAG1	cis-pQTL	Plasma	deCODE	SCZ	Wald ratio	1	0.399801	0.240178	0.0959918	1.49153	(0.93, 2.39)
TLE5	cis-pQTL	Plasma	deCODE	SCZ	Wald ratio	1	-0.446845	0.268597	0.0961867	0.639643	(0.38, 1.08)
DDT	cis-pQTL	Plasma	deCODE	SCZ	Wald ratio	1	0.180662	0.108815	0.0968603	1.19801	(0.97, 1.48)
MAX	cis-pQTL	Plasma	deCODE	SCZ	Wald ratio	1	-0.105337	0.0636213	0.0977855	0.900021	(0.79, 1.02)
NTM	cis-pQTL	Plasma	deCODE	SCZ	Inverse variance weighted	7	0.0619719	0.0374851	0.098282	1.06393	(0.99, 1.15)
EPHA2	cis-pQTL	Plasma	deCODE	SCZ	Inverse variance weighted	2	-0.153363	0.0929122	0.0988151	0.857818	(0.72, 1.03)
LILRB5	cis-pQTL	Plasma	deCODE	SCZ	Inverse variance weighted	6	0.0350046	0.0212366	0.0992888	1.03562	(0.99, 1.08)
HDHD3	cis-pQTL	Plasma	deCODE	SCZ	Wald ratio	1	0.100398	0.0609471	0.099496	1.10561	(0.98, 1.25)
LZIC	cis-pQTL	Plasma	deCODE	SCZ	Wald ratio	1	0.473878	0.288776	0.1008	1.60621	(0.91, 2.83)
CD300A	cis-pQTL	Plasma	deCODE	SCZ	Inverse variance weighted	8	0.03521	0.0214714	0.101035	1.03584	(0.99, 1.08)
CEACAM8	cis-pQTL	Plasma	deCODE	SCZ	Wald ratio	1	-0.267338	0.163294	0.101598	0.765414	(0.56, 1.05)
GSTM3	cis-pQTL	Plasma	deCODE	SCZ	Inverse variance weighted	5	0.0501723	0.0306469	0.101607	1.05145	(0.99, 1.12)
IL1RL1	cis-pQTL	Plasma	deCODE	SCZ	Inverse variance weighted	9	-0.0327942	0.0200373	0.101703	0.967738	(0.93, 1.01)
VIT	cis-pQTL	Plasma	deCODE	SCZ	Inverse variance weighted	8	-0.048606	0.0297806	0.10265	0.952556	(0.9, 1.01)
ICAM5	cis-pQTL	Plasma	deCODE	SCZ	Inverse variance weighted	8	0.03202	0.0196195	0.102668	1.03254	(0.99, 1.07)
NANS	cis-pQTL	Plasma	deCODE	SCZ	Wald ratio	1	-0.25648	0.157184	0.102739	0.773771	(0.57, 1.05)
NAGPA	cis-pQTL	Plasma	deCODE	SCZ	Inverse variance weighted	4	0.144351	0.0886174	0.103329	1.15529	(0.97, 1.37)
SCUBE3	cis-pQTL	Plasma	deCODE	SCZ	Inverse variance weighted	2	0.0846533	0.0520094	0.103598	1.08834	(0.98, 1.21)
APOC3	cis-pQTL	Plasma	deCODE	SCZ	Wald ratio	1	-0.375724	0.230989	0.103825	0.686792	(0.44, 1.08)
SNCA	cis-pQTL	Plasma	deCODE	SCZ	Wald ratio	1	-0.366517	0.226082	0.104982	0.693144	(0.45, 1.08)
EBI3	cis-pQTL	Plasma	deCODE	SCZ	Inverse variance weighted	6	-0.0432994	0.0267344	0.105315	0.957625	(0.91, 1.01)
LPO	cis-pQTL	Plasma	deCODE	SCZ	Inverse variance weighted	2	-0.0859691	0.0532133	0.10619	0.917623	(0.83, 1.02)
PDCD6IP	cis-pQTL	Plasma	deCODE	SCZ	Wald ratio	1	-0.173032	0.107325	0.106912	0.841111	(0.68, 1.04)
FCRL1	cis-pQTL	Plasma	deCODE	SCZ	Inverse variance weighted	2	-0.258681	0.160564	0.107163	0.772069	(0.56, 1.06)
VOPP1	cis-pQTL	Plasma	deCODE	SCZ	Inverse variance weighted	2	-0.158344	0.0983999	0.107575	0.853556	(0.7, 1.04)
GMPR2	cis-pQTL	Plasma	deCODE	SCZ	Inverse variance weighted	3	-0.0774935	0.0481988	0.107881	0.925433	(0.84, 1.02)
CD4	cis-pQTL	Plasma	deCODE	SCZ	Wald ratio	1	0.382158	0.237741	0.107955	1.46544	(0.92, 2.34)
HNRNPAB	cis-pQTL	Plasma	deCODE	SCZ	Inverse variance weighted	2	0.169599	0.10572	0.108664	1.18483	(0.96, 1.46)
FLII	cis-pQTL	Plasma	deCODE	SCZ	Wald ratio	1	-0.271519	0.169448	0.109074	0.762221	(0.55, 1.06)
REG1A	cis-pQTL	Plasma	deCODE	SCZ	Inverse variance weighted	6	-0.0524851	0.0328814	0.110446	0.948868	(0.89, 1.01)
SERPINE1	cis-pQTL	Plasma	deCODE	SCZ	Wald ratio	1	0.556156	0.349559	0.111604	1.74396	(0.88, 3.46)
FLRT2	cis-pQTL	Plasma	deCODE	SCZ	Inverse variance weighted	3	0.0611243	0.0385079	0.112441	1.06303	(0.99, 1.15)
WIF1	cis-pQTL	Plasma	deCODE	SCZ	Wald ratio	1	0.282587	0.178536	0.113467	1.32656	(0.93, 1.88)
CHRD	cis-pQTL	Plasma	deCODE	SCZ	Wald ratio	1	-0.275587	0.17413	0.1135	0.759126	(0.54, 1.07)
BOLA3	cis-pQTL	Plasma	deCODE	SCZ	Wald ratio	1	-0.148132	0.0936516	0.113711	0.862318	(0.72, 1.04)
HAGH	cis-pQTL	Plasma	deCODE	SCZ	Inverse variance weighted	2	-0.110973	0.0703003	0.114439	0.894963	(0.78, 1.03)
ACAN	cis-pQTL	Plasma	deCODE	SCZ	Wald ratio	1	0.179504	0.113808	0.114738	1.19662	(0.96, 1.5)
ANXA5	cis-pQTL	Plasma	deCODE	SCZ	Wald ratio	1	0.116656	0.0740586	0.115215	1.12373	(0.97, 1.3)
SHANK3	cis-pQTL	Plasma	deCODE	SCZ	Inverse variance weighted	3	0.0731511	0.0464493	0.115289	1.07589	(0.98, 1.18)
TMEM132A	cis-pQTL	Plasma	deCODE	SCZ	Inverse variance weighted	9	-0.0816009	0.0519576	0.116292	0.92164	(0.83, 1.02)
A4GALT	cis-pQTL	Plasma	deCODE	SCZ	Wald ratio	1	0.167825	0.106902	0.11644	1.18273	(0.96, 1.46)
CLEC3B	cis-pQTL	Plasma	deCODE	SCZ	Inverse variance weighted	2	-0.110014	0.0701417	0.116774	0.895821	(0.78, 1.03)
PNKP	cis-pQTL	Plasma	deCODE	SCZ	Wald ratio	1	0.163884	0.104517	0.116879	1.17808	(0.96, 1.45)
CRIPTO	cis-pQTL	Plasma	deCODE	SCZ	Inverse variance weighted	5	0.0332976	0.0212426	0.117	1.03386	(0.99, 1.08)
CD55	cis-pQTL	Plasma	deCODE	SCZ	Inverse variance weighted	6	-0.0779998	0.0497786	0.11713	0.924965	(0.84, 1.02)
CBR3	cis-pQTL	Plasma	deCODE	SCZ	Inverse variance weighted	4	-0.0842552	0.053856	0.117711	0.919197	(0.83, 1.02)
TMEM190	cis-pQTL	Plasma	deCODE	SCZ	Inverse variance weighted	8	-0.0352702	0.0225517	0.117824	0.965345	(0.92, 1.01)
PTPRS	cis-pQTL	Plasma	deCODE	SCZ	Wald ratio	1	0.237295	0.151869	0.118172	1.26781	(0.94, 1.71)
SEMA4C	cis-pQTL	Plasma	deCODE	SCZ	Wald ratio	1	0.184648	0.118208	0.118274	1.2028	(0.95, 1.52)
KYNU	cis-pQTL	Plasma	deCODE	SCZ	Inverse variance weighted	3	-0.0578262	0.0370427	0.118508	0.943814	(0.88, 1.01)
CSF2RB	cis-pQTL	Plasma	deCODE	SCZ	Inverse variance weighted	5	-0.0520661	0.0333994	0.119022	0.949266	(0.89, 1.01)
DNAJB14	cis-pQTL	Plasma	deCODE	SCZ	Wald ratio	1	0.287223	0.184366	0.119257	1.33272	(0.93, 1.91)
GP5	cis-pQTL	Plasma	deCODE	SCZ	Inverse variance weighted	2	-0.154347	0.0994821	0.12078	0.856974	(0.71, 1.04)
NUDT2	cis-pQTL	Plasma	deCODE	SCZ	Inverse variance weighted	3	-0.070598	0.0455461	0.121134	0.931836	(0.85, 1.02)
NAAA	cis-pQTL	Plasma	deCODE	SCZ	Inverse variance weighted	6	0.036918	0.0238202	0.121174	1.03761	(0.99, 1.09)
MAN2B2	cis-pQTL	Plasma	deCODE	SCZ	Inverse variance weighted	8	0.0541829	0.0349786	0.121375	1.05568	(0.99, 1.13)
OLFM1	cis-pQTL	Plasma	deCODE	SCZ	Wald ratio	1	0.183264	0.118464	0.121863	1.20113	(0.95, 1.52)
CDCP1	cis-pQTL	Plasma	deCODE	SCZ	Inverse variance weighted	4	-0.212972	0.137705	0.121962	0.808179	(0.62, 1.06)
APOH	cis-pQTL	Plasma	deCODE	SCZ	Inverse variance weighted	3	-0.0360739	0.0233334	0.122101	0.964569	(0.92, 1.01)
TFPI2	cis-pQTL	Plasma	deCODE	SCZ	Wald ratio	1	0.419637	0.272023	0.122915	1.52141	(0.89, 2.59)
IDUA	cis-pQTL	Plasma	deCODE	SCZ	Inverse variance weighted	4	0.0428653	0.0278103	0.123233	1.0438	(0.99, 1.1)
CHST4	cis-pQTL	Plasma	deCODE	SCZ	Wald ratio	1	0.207611	0.134865	0.123707	1.23073	(0.94, 1.6)
IL17B	cis-pQTL	Plasma	deCODE	SCZ	Wald ratio	1	0.258021	0.167648	0.123788	1.29437	(0.93, 1.8)
DPEP1	cis-pQTL	Plasma	deCODE	SCZ	Inverse variance weighted	9	0.0795096	0.0517307	0.124295	1.08276	(0.98, 1.2)
CD274	cis-pQTL	Plasma	deCODE	SCZ	Inverse variance weighted	2	-0.0720011	0.0469816	0.12539	0.93053	(0.85, 1.02)
CST3	cis-pQTL	Plasma	deCODE	SCZ	Wald ratio	1	-0.197697	0.129206	0.125994	0.820619	(0.64, 1.06)
THBS2	cis-pQTL	Plasma	deCODE	SCZ	Wald ratio	1	0.235481	0.15399	0.126216	1.26552	(0.94, 1.71)
NDRG3	cis-pQTL	Plasma	deCODE	SCZ	Inverse variance weighted	2	-0.147748	0.0966643	0.126397	0.862648	(0.71, 1.04)
ADA2	cis-pQTL	Plasma	deCODE	SCZ	Inverse variance weighted	5	-0.0556253	0.0364279	0.126762	0.945894	(0.88, 1.02)
CXCL12	cis-pQTL	Plasma	deCODE	SCZ	Inverse variance weighted	3	0.14756	0.0967078	0.127051	1.159	(0.96, 1.4)
CPM	cis-pQTL	Plasma	deCODE	SCZ	Wald ratio	1	-0.20137	0.132231	0.127792	0.81761	(0.63, 1.06)
KPNA6	cis-pQTL	Plasma	deCODE	SCZ	Wald ratio	1	-0.338135	0.222578	0.128719	0.713099	(0.46, 1.1)
TREML1	cis-pQTL	Plasma	deCODE	SCZ	Wald ratio	1	0.196517	0.129407	0.128865	1.21716	(0.94, 1.57)
CRISP2	cis-pQTL	Plasma	deCODE	SCZ	Inverse variance weighted	11	-0.0320385	0.021124	0.129347	0.968469	(0.93, 1.01)
SERPIND1	cis-pQTL	Plasma	deCODE	SCZ	Wald ratio	1	0.344404	0.228013	0.130927	1.41115	(0.9, 2.21)
PMM2	cis-pQTL	Plasma	deCODE	SCZ	Inverse variance weighted	4	0.118969	0.0787803	0.131009	1.12633	(0.97, 1.31)
SFRP4	cis-pQTL	Plasma	deCODE	SCZ	Inverse variance weighted	2	0.0712171	0.0471699	0.131094	1.07381	(0.98, 1.18)
ADAMTS13	cis-pQTL	Plasma	deCODE	SCZ	Inverse variance weighted	6	-0.0547982	0.0363042	0.131192	0.946676	(0.88, 1.02)
MRC1	cis-pQTL	Plasma	deCODE	SCZ	Inverse variance weighted	4	0.120514	0.0799595	0.131761	1.12808	(0.96, 1.32)
MAPK13	cis-pQTL	Plasma	deCODE	SCZ	Wald ratio	1	-0.160035	0.106626	0.13338	0.852114	(0.69, 1.05)
IGFBP5	cis-pQTL	Plasma	deCODE	SCZ	Wald ratio	1	0.317406	0.211693	0.133777	1.37356	(0.91, 2.08)
PAK4	cis-pQTL	Plasma	deCODE	SCZ	Wald ratio	1	0.364344	0.243559	0.134676	1.43957	(0.89, 2.32)
CFHR5	cis-pQTL	Plasma	deCODE	SCZ	Inverse variance weighted	5	-0.101977	0.0682163	0.134938	0.90305	(0.79, 1.03)
LARGE1	cis-pQTL	Plasma	deCODE	SCZ	Inverse variance weighted	2	-0.136446	0.0914799	0.13582	0.872454	(0.73, 1.04)
CTSF	cis-pQTL	Plasma	deCODE	SCZ	Wald ratio	1	-0.0955184	0.0640587	0.135933	0.908902	(0.8, 1.03)
ELANE	cis-pQTL	Plasma	deCODE	SCZ	Inverse variance weighted	4	0.105751	0.0709758	0.136236	1.11154	(0.97, 1.28)
IL1RL2	cis-pQTL	Plasma	deCODE	SCZ	Inverse variance weighted	3	0.0894166	0.0601122	0.136884	1.09354	(0.97, 1.23)
DTD1	cis-pQTL	Plasma	deCODE	SCZ	Wald ratio	1	0.0852633	0.0573309	0.136958	1.089	(0.97, 1.22)
IGLL1	cis-pQTL	Plasma	deCODE	SCZ	Inverse variance weighted	5	-0.044748	0.0301761	0.138101	0.956238	(0.9, 1.01)
IGSF3	cis-pQTL	Plasma	deCODE	SCZ	Inverse variance weighted	2	0.225765	0.152485	0.13872	1.25328	(0.93, 1.69)
SPP1	cis-pQTL	Plasma	deCODE	SCZ	Inverse variance weighted	2	0.23375	0.158239	0.139622	1.26333	(0.93, 1.72)
NOTUM	cis-pQTL	Plasma	deCODE	SCZ	Inverse variance weighted	2	-0.180424	0.122302	0.140149	0.834916	(0.66, 1.06)
MUSK	cis-pQTL	Plasma	deCODE	SCZ	Wald ratio	1	0.241658	0.164053	0.140738	1.27336	(0.92, 1.76)
CLN5	cis-pQTL	Plasma	deCODE	SCZ	Wald ratio	1	-0.156423	0.106401	0.141526	0.855197	(0.69, 1.05)
LINGO1	cis-pQTL	Plasma	deCODE	SCZ	Inverse variance weighted	2	-0.295904	0.201293	0.141556	0.743859	(0.5, 1.1)
CRTAM	cis-pQTL	Plasma	deCODE	SCZ	Inverse variance weighted	3	-0.0662844	0.0450966	0.141607	0.935865	(0.86, 1.02)
SNX8	cis-pQTL	Plasma	deCODE	SCZ	Inverse variance weighted	2	-0.163203	0.111179	0.142124	0.849419	(0.68, 1.06)
GNRH2	cis-pQTL	Plasma	deCODE	SCZ	Inverse variance weighted	2	0.0993756	0.0678417	0.142971	1.10448	(0.97, 1.26)
DECR1	cis-pQTL	Plasma	deCODE	SCZ	Inverse variance weighted	3	-0.208041	0.14206	0.143069	0.812174	(0.61, 1.07)
CREG1	cis-pQTL	Plasma	deCODE	SCZ	Inverse variance weighted	2	-0.0877906	0.0599626	0.143169	0.915953	(0.81, 1.03)
CA3	cis-pQTL	Plasma	deCODE	SCZ	Inverse variance weighted	3	-0.147937	0.101139	0.143548	0.862486	(0.71, 1.05)
QPCTL	cis-pQTL	Plasma	deCODE	SCZ	Inverse variance weighted	6	-0.0529994	0.0363269	0.144578	0.948381	(0.88, 1.02)
ACP6	cis-pQTL	Plasma	deCODE	SCZ	Inverse variance weighted	12	0.0348829	0.0239362	0.145025	1.0355	(0.99, 1.09)
KYAT3	cis-pQTL	Plasma	deCODE	SCZ	Inverse variance weighted	6	-0.0533524	0.0366501	0.14547	0.948046	(0.88, 1.02)
GOLM1	cis-pQTL	Plasma	deCODE	SCZ	Inverse variance weighted	4	0.0832886	0.0572641	0.145817	1.08686	(0.97, 1.22)
FTCD	cis-pQTL	Plasma	deCODE	SCZ	Inverse variance weighted	3	0.053006	0.0365125	0.146579	1.05444	(0.98, 1.13)
HPGDS	cis-pQTL	Plasma	deCODE	SCZ	Inverse variance weighted	10	-0.0556348	0.0384031	0.14742	0.945885	(0.88, 1.02)
CXCL5	cis-pQTL	Plasma	deCODE	SCZ	Wald ratio	1	-0.128607	0.0888096	0.147584	0.87932	(0.74, 1.05)
AP2A2	cis-pQTL	Plasma	deCODE	SCZ	Wald ratio	1	0.260092	0.179637	0.147652	1.29705	(0.91, 1.84)
GZMB	cis-pQTL	Plasma	deCODE	SCZ	Wald ratio	1	0.180456	0.125106	0.149181	1.19776	(0.94, 1.53)
ANGPTL1	cis-pQTL	Plasma	deCODE	SCZ	Inverse variance weighted	2	0.058549	0.0408098	0.151378	1.0603	(0.98, 1.15)
TNR	cis-pQTL	Plasma	deCODE	SCZ	Wald ratio	1	-0.119412	0.0834291	0.152345	0.887442	(0.75, 1.05)
CKMT2	cis-pQTL	Plasma	deCODE	SCZ	Wald ratio	1	-0.337325	0.235829	0.152608	0.713677	(0.45, 1.13)
PECR	cis-pQTL	Plasma	deCODE	SCZ	Wald ratio	1	0.172299	0.120457	0.152609	1.18803	(0.94, 1.5)
GNLY	cis-pQTL	Plasma	deCODE	SCZ	Inverse variance weighted	8	-0.04179	0.0292999	0.153785	0.959071	(0.91, 1.02)
CPNE1	cis-pQTL	Plasma	deCODE	SCZ	Inverse variance weighted	7	-0.0444231	0.0312492	0.155149	0.956549	(0.9, 1.02)
ACADM	cis-pQTL	Plasma	deCODE	SCZ	Wald ratio	1	-0.0762618	0.053687	0.155465	0.926574	(0.83, 1.03)
PIP4K2A	cis-pQTL	Plasma	deCODE	SCZ	Wald ratio	1	-0.13565	0.0955011	0.155489	0.873148	(0.72, 1.05)
FBLN5	cis-pQTL	Plasma	deCODE	SCZ	Inverse variance weighted	2	0.164004	0.115488	0.15558	1.17822	(0.94, 1.48)
ALCAM	cis-pQTL	Plasma	deCODE	SCZ	Inverse variance weighted	2	-0.239484	0.168691	0.155707	0.787034	(0.57, 1.1)
CPOX	cis-pQTL	Plasma	deCODE	SCZ	Inverse variance weighted	2	-0.129869	0.0915675	0.156108	0.878211	(0.73, 1.05)
UCMA	cis-pQTL	Plasma	deCODE	SCZ	Inverse variance weighted	6	-0.0497114	0.0351152	0.156873	0.951504	(0.89, 1.02)
DAPP1	cis-pQTL	Plasma	deCODE	SCZ	Wald ratio	1	0.271522	0.19182	0.15692	1.31196	(0.9, 1.91)
HADH	cis-pQTL	Plasma	deCODE	SCZ	Wald ratio	1	-0.22848	0.161666	0.157571	0.795742	(0.58, 1.09)
LRP8	cis-pQTL	Plasma	deCODE	SCZ	Inverse variance weighted	2	-0.126432	0.0896515	0.158462	0.881234	(0.74, 1.05)
KRT20	cis-pQTL	Plasma	deCODE	SCZ	Inverse variance weighted	2	-0.211362	0.149931	0.15862	0.809481	(0.6, 1.09)
WBP2	cis-pQTL	Plasma	deCODE	SCZ	Wald ratio	1	-0.314634	0.223219	0.158678	0.730056	(0.47, 1.13)
IGFBP3	cis-pQTL	Plasma	deCODE	SCZ	Inverse variance weighted	2	0.0593362	0.0421204	0.158916	1.06113	(0.98, 1.15)
B4GALT6	cis-pQTL	Plasma	deCODE	SCZ	Inverse variance weighted	9	-0.0433839	0.0308198	0.159232	0.957544	(0.9, 1.02)
CFL2	cis-pQTL	Plasma	deCODE	SCZ	Wald ratio	1	0.139124	0.0989744	0.159825	1.14927	(0.95, 1.4)
COL18A1	cis-pQTL	Plasma	deCODE	SCZ	Inverse variance weighted	3	-0.115568	0.0823386	0.160448	0.89086	(0.76, 1.05)
TIRAP	cis-pQTL	Plasma	deCODE	SCZ	Inverse variance weighted	2	0.104009	0.0741103	0.160489	1.10961	(0.96, 1.28)
IL1R1	cis-pQTL	Plasma	deCODE	SCZ	Wald ratio	1	-0.196694	0.140632	0.161921	0.821442	(0.62, 1.08)
RAD51D	cis-pQTL	Plasma	deCODE	SCZ	Wald ratio	1	0.323938	0.231843	0.162345	1.38256	(0.88, 2.18)
ALDOB	cis-pQTL	Plasma	deCODE	SCZ	Wald ratio	1	-0.197119	0.141358	0.163176	0.821093	(0.62, 1.08)
NID1	cis-pQTL	Plasma	deCODE	SCZ	Inverse variance weighted	6	-0.107835	0.0778669	0.166096	0.897776	(0.77, 1.05)
IL10RB	cis-pQTL	Plasma	deCODE	SCZ	Wald ratio	1	0.21697	0.156993	0.166961	1.24231	(0.91, 1.69)
STC1	cis-pQTL	Plasma	deCODE	SCZ	Wald ratio	1	-0.192016	0.139578	0.168918	0.825293	(0.63, 1.08)
DCXR	cis-pQTL	Plasma	deCODE	SCZ	Wald ratio	1	0.169612	0.123632	0.17009	1.18485	(0.93, 1.51)
MGAT1	cis-pQTL	Plasma	deCODE	SCZ	Wald ratio	1	0.334378	0.243922	0.170425	1.39707	(0.87, 2.25)
HBQ1	cis-pQTL	Plasma	deCODE	SCZ	Wald ratio	1	-0.190822	0.139503	0.171351	0.82628	(0.63, 1.09)
TEPSIN	cis-pQTL	Plasma	deCODE	SCZ	Wald ratio	1	-0.357977	0.262299	0.172326	0.699089	(0.42, 1.17)
NT5C	cis-pQTL	Plasma	deCODE	SCZ	Inverse variance weighted	3	0.0581191	0.0426805	0.173285	1.05984	(0.97, 1.15)
HMG20B	cis-pQTL	Plasma	deCODE	SCZ	Wald ratio	1	-0.537471	0.395332	0.173974	0.584224	(0.27, 1.27)
LEFTY2	cis-pQTL	Plasma	deCODE	SCZ	Inverse variance weighted	4	-0.0777283	0.0572691	0.174703	0.925216	(0.83, 1.04)
ENGASE	cis-pQTL	Plasma	deCODE	SCZ	Inverse variance weighted	6	-0.0617077	0.0454784	0.174827	0.940158	(0.86, 1.03)
ADAM23	cis-pQTL	Plasma	deCODE	SCZ	Inverse variance weighted	8	-0.0344904	0.0254626	0.175561	0.966098	(0.92, 1.02)
COL2A1	cis-pQTL	Plasma	deCODE	SCZ	Inverse variance weighted	9	-0.0340456	0.0252656	0.177818	0.966527	(0.92, 1.02)
SNAP29	cis-pQTL	Plasma	deCODE	SCZ	Wald ratio	1	-0.193571	0.143832	0.178362	0.824011	(0.62, 1.09)
TLR1	cis-pQTL	Plasma	deCODE	SCZ	Wald ratio	1	-0.502533	0.374751	0.179927	0.604996	(0.29, 1.26)
IFNGR1	cis-pQTL	Plasma	deCODE	SCZ	Wald ratio	1	-0.225287	0.168322	0.180758	0.798287	(0.57, 1.11)
PDGFA	cis-pQTL	Plasma	deCODE	SCZ	Inverse variance weighted	2	-0.278888	0.208977	0.182027	0.756624	(0.5, 1.14)
PTPRU	cis-pQTL	Plasma	deCODE	SCZ	Inverse variance weighted	3	0.106222	0.0797103	0.182662	1.11207	(0.95, 1.3)
PAWR	cis-pQTL	Plasma	deCODE	SCZ	Wald ratio	1	0.319159	0.239504	0.182668	1.37597	(0.86, 2.2)
STARD5	cis-pQTL	Plasma	deCODE	SCZ	Inverse variance weighted	3	0.047906	0.0360305	0.183651	1.04907	(0.98, 1.13)
MDGA1	cis-pQTL	Plasma	deCODE	SCZ	Inverse variance weighted	9	-0.0353148	0.0265923	0.184176	0.965302	(0.92, 1.02)
SAA1	cis-pQTL	Plasma	deCODE	SCZ	Inverse variance weighted	6	-0.062967	0.0475193	0.185144	0.938974	(0.86, 1.03)
PAM	cis-pQTL	Plasma	deCODE	SCZ	Inverse variance weighted	7	-0.0422583	0.0320237	0.18697	0.958622	(0.9, 1.02)
GP6	cis-pQTL	Plasma	deCODE	SCZ	Wald ratio	1	-0.0527047	0.0399668	0.187266	0.94866	(0.88, 1.03)
PLOD3	cis-pQTL	Plasma	deCODE	SCZ	Wald ratio	1	-0.308756	0.234883	0.188675	0.73436	(0.46, 1.16)
APLP2	cis-pQTL	Plasma	deCODE	SCZ	Wald ratio	1	0.104076	0.0794989	0.190484	1.10968	(0.95, 1.3)
FCN2	cis-pQTL	Plasma	deCODE	SCZ	Inverse variance weighted	8	0.040736	0.0311219	0.190562	1.04158	(0.98, 1.11)
IGFBP7	cis-pQTL	Plasma	deCODE	SCZ	Inverse variance weighted	6	0.0493128	0.0376902	0.190747	1.05055	(0.98, 1.13)
DPT	cis-pQTL	Plasma	deCODE	SCZ	Inverse variance weighted	6	0.0531842	0.0406735	0.191014	1.05462	(0.97, 1.14)
EPHA10	cis-pQTL	Plasma	deCODE	SCZ	Wald ratio	1	0.212782	0.162938	0.191586	1.23711	(0.9, 1.7)
CFHR4	cis-pQTL	Plasma	deCODE	SCZ	Inverse variance weighted	11	0.0341542	0.026327	0.194525	1.03474	(0.98, 1.09)
SERPINF1	cis-pQTL	Plasma	deCODE	SCZ	Inverse variance weighted	3	-0.0542845	0.0418443	0.19453	0.947163	(0.87, 1.03)
CD300C	cis-pQTL	Plasma	deCODE	SCZ	Inverse variance weighted	5	0.0482096	0.0372216	0.195249	1.04939	(0.98, 1.13)
TGFBI	cis-pQTL	Plasma	deCODE	SCZ	Inverse variance weighted	5	0.0509773	0.0394436	0.196215	1.0523	(0.97, 1.14)
GPT	cis-pQTL	Plasma	deCODE	SCZ	Wald ratio	1	-0.273369	0.212637	0.198577	0.760812	(0.5, 1.15)
SORCS1	cis-pQTL	Plasma	deCODE	SCZ	Wald ratio	1	0.216038	0.16819	0.198971	1.24115	(0.89, 1.73)
GSTZ1	cis-pQTL	Plasma	deCODE	SCZ	Inverse variance weighted	9	-0.0301294	0.023483	0.199481	0.97032	(0.93, 1.02)
CLSTN1	cis-pQTL	Plasma	deCODE	SCZ	Inverse variance weighted	4	-0.0698637	0.0544614	0.199558	0.932521	(0.84, 1.04)
CHI3L2	cis-pQTL	Plasma	deCODE	SCZ	Wald ratio	1	0.242722	0.189471	0.200176	1.27471	(0.88, 1.85)
ABO	cis-pQTL	Plasma	deCODE	SCZ	Inverse variance weighted	8	-0.0241964	0.018898	0.200415	0.976094	(0.94, 1.01)
TP53I3	cis-pQTL	Plasma	deCODE	SCZ	Inverse variance weighted	2	-0.0368418	0.0288002	0.200818	0.963829	(0.91, 1.02)
TCN2	cis-pQTL	Plasma	deCODE	SCZ	Inverse variance weighted	7	-0.0516491	0.040378	0.200848	0.949662	(0.88, 1.03)
SEMA3E	cis-pQTL	Plasma	deCODE	SCZ	Inverse variance weighted	10	0.0291734	0.0228139	0.200983	1.0296	(0.98, 1.08)
SPART	cis-pQTL	Plasma	deCODE	SCZ	Wald ratio	1	0.292119	0.228591	0.201281	1.33926	(0.86, 2.1)
CFI	cis-pQTL	Plasma	deCODE	SCZ	Wald ratio	1	0.133213	0.104378	0.201865	1.14249	(0.93, 1.4)
LRP11	cis-pQTL	Plasma	deCODE	SCZ	Inverse variance weighted	7	0.0277199	0.0217367	0.202218	1.02811	(0.99, 1.07)
GMPR	cis-pQTL	Plasma	deCODE	SCZ	Inverse variance weighted	9	0.0218527	0.0171463	0.202492	1.02209	(0.99, 1.06)
IL15RA	cis-pQTL	Plasma	deCODE	SCZ	Wald ratio	1	0.251903	0.197978	0.203239	1.28647	(0.87, 1.9)
RECQL	cis-pQTL	Plasma	deCODE	SCZ	Inverse variance weighted	4	-0.0500632	0.0393768	0.203591	0.951169	(0.88, 1.03)
KNG1	cis-pQTL	Plasma	deCODE	SCZ	Inverse variance weighted	2	-0.0548107	0.0433346	0.205934	0.946664	(0.87, 1.03)
UST	cis-pQTL	Plasma	deCODE	SCZ	Inverse variance weighted	2	0.0996083	0.0788303	0.206381	1.10474	(0.95, 1.29)
FGFBP3	cis-pQTL	Plasma	deCODE	SCZ	Inverse variance weighted	3	-0.0464549	0.0368332	0.207229	0.954608	(0.89, 1.03)
CNPY3	cis-pQTL	Plasma	deCODE	SCZ	Wald ratio	1	-0.110237	0.0875374	0.207919	0.895622	(0.75, 1.06)
IL2RA	cis-pQTL	Plasma	deCODE	SCZ	Wald ratio	1	0.149216	0.118567	0.208213	1.16092	(0.92, 1.46)
CD200R1	cis-pQTL	Plasma	deCODE	SCZ	Inverse variance weighted	2	-0.12306	0.0979462	0.20897	0.884211	(0.73, 1.07)
SERPINA4	cis-pQTL	Plasma	deCODE	SCZ	Inverse variance weighted	6	0.0396284	0.0315779	0.209501	1.04042	(0.98, 1.11)
FAM3B	cis-pQTL	Plasma	deCODE	SCZ	Inverse variance weighted	3	-0.0543406	0.043327	0.209771	0.947109	(0.87, 1.03)
CCL27	cis-pQTL	Plasma	deCODE	SCZ	Wald ratio	1	-0.312443	0.249403	0.210292	0.731657	(0.45, 1.19)
CDON	cis-pQTL	Plasma	deCODE	SCZ	Inverse variance weighted	3	0.0341142	0.0272342	0.210343	1.0347	(0.98, 1.09)
MATN2	cis-pQTL	Plasma	deCODE	SCZ	Inverse variance weighted	2	0.109406	0.0873743	0.210513	1.11562	(0.94, 1.32)
PDLIM4	cis-pQTL	Plasma	deCODE	SCZ	Wald ratio	1	0.086911	0.0695269	0.211287	1.0908	(0.95, 1.25)
SEMA5A	cis-pQTL	Plasma	deCODE	SCZ	Inverse variance weighted	7	-0.0171278	0.0137205	0.211908	0.983018	(0.96, 1.01)
BMP1	cis-pQTL	Plasma	deCODE	SCZ	Wald ratio	1	0.240798	0.193805	0.214062	1.27226	(0.87, 1.86)
ANG	cis-pQTL	Plasma	deCODE	SCZ	Inverse variance weighted	6	0.0506401	0.0407966	0.214501	1.05194	(0.97, 1.14)
SERPING1	cis-pQTL	Plasma	deCODE	SCZ	Inverse variance weighted	6	-0.056078	0.045219	0.214923	0.945465	(0.87, 1.03)
GZMA	cis-pQTL	Plasma	deCODE	SCZ	Inverse variance weighted	4	0.0854054	0.068874	0.214966	1.08916	(0.95, 1.25)
OMD	cis-pQTL	Plasma	deCODE	SCZ	Wald ratio	1	0.28492	0.229856	0.21514	1.32966	(0.85, 2.09)
CYB5D2	cis-pQTL	Plasma	deCODE	SCZ	Wald ratio	1	0.0815475	0.0658019	0.215239	1.08496	(0.95, 1.23)
FKBP4	cis-pQTL	Plasma	deCODE	SCZ	Inverse variance weighted	2	-0.209065	0.169445	0.21727	0.811343	(0.58, 1.13)
LANCL1	cis-pQTL	Plasma	deCODE	SCZ	Wald ratio	1	-0.178499	0.144781	0.217616	0.836525	(0.63, 1.11)
GKN2	cis-pQTL	Plasma	deCODE	SCZ	Inverse variance weighted	4	0.0364059	0.0295771	0.218367	1.03708	(0.98, 1.1)
DSC2	cis-pQTL	Plasma	deCODE	SCZ	Inverse variance weighted	2	-0.169892	0.138091	0.218589	0.843756	(0.64, 1.11)
TRIL	cis-pQTL	Plasma	deCODE	SCZ	Wald ratio	1	0.174775	0.14207	0.218623	1.19098	(0.9, 1.57)
SEPTIN11	cis-pQTL	Plasma	deCODE	SCZ	Wald ratio	1	0.217671	0.177066	0.218954	1.24318	(0.88, 1.76)
POR	cis-pQTL	Plasma	deCODE	SCZ	Inverse variance weighted	2	0.0804435	0.0655309	0.21961	1.08377	(0.95, 1.23)
RETN	cis-pQTL	Plasma	deCODE	SCZ	Inverse variance weighted	6	-0.0465718	0.0379676	0.219966	0.954496	(0.89, 1.03)
ADH1A	cis-pQTL	Plasma	deCODE	SCZ	Wald ratio	1	0.107239	0.0874519	0.220098	1.1132	(0.94, 1.32)
NDST1	cis-pQTL	Plasma	deCODE	SCZ	Inverse variance weighted	2	0.0948217	0.0773718	0.220375	1.09946	(0.94, 1.28)
LGALS2	cis-pQTL	Plasma	deCODE	SCZ	Inverse variance weighted	2	0.0803064	0.0656145	0.220985	1.08362	(0.95, 1.23)
APP	cis-pQTL	Plasma	deCODE	SCZ	Wald ratio	1	-0.178384	0.145786	0.221103	0.836621	(0.63, 1.11)
SRGN	cis-pQTL	Plasma	deCODE	SCZ	Inverse variance weighted	3	-0.14224	0.116594	0.222481	0.867413	(0.69, 1.09)
ACVRL1	cis-pQTL	Plasma	deCODE	SCZ	Inverse variance weighted	2	-0.122251	0.100365	0.2232	0.884926	(0.73, 1.08)
SBDS	cis-pQTL	Plasma	deCODE	SCZ	Wald ratio	1	0.144317	0.11852	0.223356	1.15525	(0.92, 1.46)
SPATA20	cis-pQTL	Plasma	deCODE	SCZ	Inverse variance weighted	4	-0.0418714	0.0344273	0.223899	0.958993	(0.9, 1.03)
IRF2	cis-pQTL	Plasma	deCODE	SCZ	Wald ratio	1	-0.283476	0.233424	0.224585	0.753161	(0.48, 1.19)
C1QC	cis-pQTL	Plasma	deCODE	SCZ	Inverse variance weighted	7	0.0452069	0.0374401	0.22726	1.04624	(0.97, 1.13)
FRZB	cis-pQTL	Plasma	deCODE	SCZ	Inverse variance weighted	6	-0.0280407	0.0233099	0.228994	0.972349	(0.93, 1.02)
ESM1	cis-pQTL	Plasma	deCODE	SCZ	Inverse variance weighted	3	0.130701	0.10878	0.229553	1.13963	(0.92, 1.41)
NFKB1	cis-pQTL	Plasma	deCODE	SCZ	Wald ratio	1	0.205491	0.171246	0.23015	1.22813	(0.88, 1.72)
PEAR1	cis-pQTL	Plasma	deCODE	SCZ	Wald ratio	1	-0.205613	0.171776	0.231314	0.814148	(0.58, 1.14)
ECM1	cis-pQTL	Plasma	deCODE	SCZ	Inverse variance weighted	5	0.0546192	0.0456623	0.231636	1.05614	(0.97, 1.16)
SIGLEC5	cis-pQTL	Plasma	deCODE	SCZ	Inverse variance weighted	7	0.0387332	0.0323969	0.231859	1.03949	(0.98, 1.11)
DTYMK	cis-pQTL	Plasma	deCODE	SCZ	Inverse variance weighted	2	0.29217	0.244396	0.231901	1.33933	(0.83, 2.16)
FAM151A	cis-pQTL	Plasma	deCODE	SCZ	Inverse variance weighted	5	-0.0627394	0.0525638	0.23264	0.939188	(0.85, 1.04)
C9	cis-pQTL	Plasma	deCODE	SCZ	Inverse variance weighted	4	0.0923592	0.0777381	0.234802	1.09676	(0.94, 1.28)
MXRA7	cis-pQTL	Plasma	deCODE	SCZ	Inverse variance weighted	4	-0.0442434	0.0373168	0.235773	0.956721	(0.89, 1.03)
CHRDL2	cis-pQTL	Plasma	deCODE	SCZ	Inverse variance weighted	3	0.0510455	0.0431656	0.236987	1.05237	(0.97, 1.15)
S100A2	cis-pQTL	Plasma	deCODE	SCZ	Inverse variance weighted	2	0.114562	0.096966	0.237418	1.12138	(0.93, 1.36)
IL22	cis-pQTL	Plasma	deCODE	SCZ	Wald ratio	1	0.222432	0.188453	0.237878	1.24911	(0.86, 1.81)
NFASC	cis-pQTL	Plasma	deCODE	SCZ	Inverse variance weighted	4	-0.0334737	0.0283638	0.237938	0.96708	(0.91, 1.02)
KPNA2	cis-pQTL	Plasma	deCODE	SCZ	Wald ratio	1	0.247357	0.211495	0.242177	1.28064	(0.85, 1.94)
TFRC	cis-pQTL	Plasma	deCODE	SCZ	Wald ratio	1	0.17874	0.153187	0.243287	1.19571	(0.89, 1.61)
AK1	cis-pQTL	Plasma	deCODE	SCZ	Wald ratio	1	-0.271156	0.232454	0.243414	0.762497	(0.48, 1.2)
PMVK	cis-pQTL	Plasma	deCODE	SCZ	Inverse variance weighted	2	-0.190143	0.163021	0.243465	0.826841	(0.6, 1.14)
ENDOU	cis-pQTL	Plasma	deCODE	SCZ	Wald ratio	1	0.206067	0.176843	0.243916	1.22884	(0.87, 1.74)
C8G	cis-pQTL	Plasma	deCODE	SCZ	Inverse variance weighted	4	0.0340816	0.0292859	0.244523	1.03467	(0.98, 1.1)
CHIT1	cis-pQTL	Plasma	deCODE	SCZ	Inverse variance weighted	11	-0.0255052	0.0219408	0.245051	0.974817	(0.93, 1.02)
DEFB104A	cis-pQTL	Plasma	deCODE	SCZ	Inverse variance weighted	2	0.146889	0.126396	0.245179	1.15823	(0.9, 1.48)
NCAM1	cis-pQTL	Plasma	deCODE	SCZ	Inverse variance weighted	3	-0.0781782	0.0674025	0.246101	0.9248	(0.81, 1.06)
AOC1	cis-pQTL	Plasma	deCODE	SCZ	Inverse variance weighted	4	0.0183036	0.015826	0.247457	1.01847	(0.99, 1.05)
DMKN	cis-pQTL	Plasma	deCODE	SCZ	Wald ratio	1	0.210405	0.182101	0.247915	1.23418	(0.86, 1.76)
ASGR1	cis-pQTL	Plasma	deCODE	SCZ	Inverse variance weighted	2	-0.134083	0.11607	0.248015	0.874518	(0.7, 1.1)
RET	cis-pQTL	Plasma	deCODE	SCZ	Inverse variance weighted	2	0.0413068	0.0358862	0.249712	1.04217	(0.97, 1.12)
MZB1	cis-pQTL	Plasma	deCODE	SCZ	Inverse variance weighted	2	-0.124394	0.108168	0.250144	0.883032	(0.71, 1.09)
PRSS3	cis-pQTL	Plasma	deCODE	SCZ	Inverse variance weighted	5	0.0366557	0.0318801	0.250227	1.03734	(0.97, 1.1)
DAPK2	cis-pQTL	Plasma	deCODE	SCZ	Inverse variance weighted	4	0.0556876	0.0484685	0.250579	1.05727	(0.96, 1.16)
KLK14	cis-pQTL	Plasma	deCODE	SCZ	Inverse variance weighted	4	0.0523021	0.0456246	0.251647	1.05369	(0.96, 1.15)
CHST15	cis-pQTL	Plasma	deCODE	SCZ	Inverse variance weighted	2	0.105606	0.0921681	0.251879	1.11138	(0.93, 1.33)
SELL	cis-pQTL	Plasma	deCODE	SCZ	Inverse variance weighted	6	-0.0338409	0.0295534	0.252178	0.966725	(0.91, 1.02)
SH3BGRL3	cis-pQTL	Plasma	deCODE	SCZ	Inverse variance weighted	3	-0.0446091	0.0390346	0.253117	0.956371	(0.89, 1.03)
PSAP	cis-pQTL	Plasma	deCODE	SCZ	Inverse variance weighted	3	0.0912612	0.0798675	0.253181	1.09556	(0.94, 1.28)
ICAM4	cis-pQTL	Plasma	deCODE	SCZ	Wald ratio	1	-0.123913	0.108464	0.253276	0.883457	(0.71, 1.09)
SERPINB1	cis-pQTL	Plasma	deCODE	SCZ	Wald ratio	1	-0.156601	0.137177	0.253622	0.855046	(0.65, 1.12)
SLAMF6	cis-pQTL	Plasma	deCODE	SCZ	Wald ratio	1	-0.0720169	0.0631048	0.253775	0.930515	(0.82, 1.05)
CNTN4	cis-pQTL	Plasma	deCODE	SCZ	Inverse variance weighted	5	-0.045167	0.039609	0.254152	0.955838	(0.88, 1.03)
PPID	cis-pQTL	Plasma	deCODE	SCZ	Inverse variance weighted	4	-0.0884337	0.0775996	0.254447	0.915364	(0.79, 1.07)
PPA1	cis-pQTL	Plasma	deCODE	SCZ	Inverse variance weighted	2	-0.0674939	0.0592665	0.254778	0.934733	(0.83, 1.05)
TEC	cis-pQTL	Plasma	deCODE	SCZ	Wald ratio	1	0.11176	0.0982615	0.255383	1.11824	(0.92, 1.36)
AKR1B1	cis-pQTL	Plasma	deCODE	SCZ	Inverse variance weighted	2	-0.129064	0.11369	0.25628	0.878918	(0.7, 1.1)
C1QTNF9	cis-pQTL	Plasma	deCODE	SCZ	Wald ratio	1	-0.0626975	0.0552521	0.256479	0.939228	(0.84, 1.05)
CTRB1	cis-pQTL	Plasma	deCODE	SCZ	Inverse variance weighted	3	-0.0420648	0.037133	0.257292	0.958808	(0.89, 1.03)
SIRPB1	cis-pQTL	Plasma	deCODE	SCZ	Inverse variance weighted	6	-0.0243811	0.0215652	0.258234	0.975914	(0.94, 1.02)
FUT5	cis-pQTL	Plasma	deCODE	SCZ	Inverse variance weighted	6	-0.0239531	0.0212581	0.259836	0.976331	(0.94, 1.02)
UBE2C	cis-pQTL	Plasma	deCODE	SCZ	Wald ratio	1	0.0887576	0.0787737	0.259852	1.09282	(0.94, 1.28)
CA13	cis-pQTL	Plasma	deCODE	SCZ	Inverse variance weighted	2	0.0553876	0.0491574	0.259852	1.05695	(0.96, 1.16)
GAPDH	cis-pQTL	Plasma	deCODE	SCZ	Wald ratio	1	0.250343	0.222543	0.260621	1.28447	(0.83, 1.99)
NOTCH1	cis-pQTL	Plasma	deCODE	SCZ	Wald ratio	1	0.137409	0.122329	0.261323	1.1473	(0.9, 1.46)
SPARC	cis-pQTL	Plasma	deCODE	SCZ	Wald ratio	1	-0.286183	0.254952	0.26165	0.751125	(0.46, 1.24)
CAPN2	cis-pQTL	Plasma	deCODE	SCZ	Inverse variance weighted	2	0.0782713	0.0698211	0.262276	1.08142	(0.94, 1.24)
LRIG3	cis-pQTL	Plasma	deCODE	SCZ	Inverse variance weighted	4	0.0512138	0.0457869	0.263342	1.05255	(0.96, 1.15)
ICAM1	cis-pQTL	Plasma	deCODE	SCZ	Inverse variance weighted	8	-0.0223184	0.0199876	0.264159	0.977929	(0.94, 1.02)
TGM3	cis-pQTL	Plasma	deCODE	SCZ	Inverse variance weighted	3	0.110852	0.0995184	0.265329	1.11723	(0.92, 1.36)
CEMIP2	cis-pQTL	Plasma	deCODE	SCZ	Inverse variance weighted	2	-0.0777298	0.0698438	0.265747	0.925214	(0.81, 1.06)
CPQ	cis-pQTL	Plasma	deCODE	SCZ	Inverse variance weighted	5	-0.0360578	0.0325029	0.267269	0.964585	(0.91, 1.03)
AFM	cis-pQTL	Plasma	deCODE	SCZ	Inverse variance weighted	3	-0.0463818	0.0418964	0.268269	0.954677	(0.88, 1.04)
CDH17	cis-pQTL	Plasma	deCODE	SCZ	Inverse variance weighted	5	-0.0378601	0.0343899	0.270937	0.962848	(0.9, 1.03)
THYN1	cis-pQTL	Plasma	deCODE	SCZ	Wald ratio	1	0.247197	0.224563	0.270986	1.28043	(0.82, 1.99)
PCNP	cis-pQTL	Plasma	deCODE	SCZ	Wald ratio	1	0.1446	0.131444	0.271294	1.15558	(0.89, 1.5)
LRRC32	cis-pQTL	Plasma	deCODE	SCZ	Wald ratio	1	-0.196278	0.178457	0.271392	0.821783	(0.58, 1.17)
GREM1	cis-pQTL	Plasma	deCODE	SCZ	Inverse variance weighted	8	-0.0237651	0.0216559	0.272468	0.976515	(0.94, 1.02)
GM2A	cis-pQTL	Plasma	deCODE	SCZ	Inverse variance weighted	3	-0.043596	0.0397325	0.272538	0.957341	(0.89, 1.03)
GCLM	cis-pQTL	Plasma	deCODE	SCZ	Inverse variance weighted	2	0.162764	0.148385	0.272683	1.17676	(0.88, 1.57)
SPINK4	cis-pQTL	Plasma	deCODE	SCZ	Inverse variance weighted	2	0.106568	0.0972434	0.273129	1.11245	(0.92, 1.35)
PRSS57	cis-pQTL	Plasma	deCODE	SCZ	Inverse variance weighted	6	-0.0403984	0.0369785	0.274621	0.960407	(0.89, 1.03)
ITIH4	cis-pQTL	Plasma	deCODE	SCZ	Wald ratio	1	-0.137506	0.125897	0.27474	0.871529	(0.68, 1.12)
MYOC	cis-pQTL	Plasma	deCODE	SCZ	Inverse variance weighted	4	-0.035906	0.0329072	0.275216	0.964731	(0.9, 1.03)
PLA2R1	cis-pQTL	Plasma	deCODE	SCZ	Inverse variance weighted	8	0.0480874	0.0441485	0.276058	1.04926	(0.96, 1.14)
TBCB	cis-pQTL	Plasma	deCODE	SCZ	Wald ratio	1	0.19671	0.1809	0.276862	1.21739	(0.85, 1.74)
CALB2	cis-pQTL	Plasma	deCODE	SCZ	Wald ratio	1	-0.235148	0.216499	0.277418	0.790454	(0.52, 1.21)
ENPP7	cis-pQTL	Plasma	deCODE	SCZ	Inverse variance weighted	6	0.0353425	0.0325545	0.277638	1.03597	(0.97, 1.1)
SAA2	cis-pQTL	Plasma	deCODE	SCZ	Inverse variance weighted	4	-0.052172	0.0480865	0.277939	0.949166	(0.86, 1.04)
LCT	cis-pQTL	Plasma	deCODE	SCZ	Inverse variance weighted	7	-0.0201362	0.0186148	0.279372	0.980065	(0.94, 1.02)
APOL3	cis-pQTL	Plasma	deCODE	SCZ	Inverse variance weighted	5	-0.044582	0.0412575	0.279885	0.956397	(0.88, 1.04)
FBP1	cis-pQTL	Plasma	deCODE	SCZ	Wald ratio	1	-0.109625	0.101588	0.280539	0.89617	(0.73, 1.09)
ASRGL1	cis-pQTL	Plasma	deCODE	SCZ	Inverse variance weighted	2	-0.0570993	0.0532478	0.283571	0.9445	(0.85, 1.05)
B3GNT8	cis-pQTL	Plasma	deCODE	SCZ	Inverse variance weighted	6	0.0317776	0.0296389	0.283649	1.03229	(0.97, 1.09)
POFUT1	cis-pQTL	Plasma	deCODE	SCZ	Inverse variance weighted	5	0.0414373	0.0387336	0.284707	1.04231	(0.97, 1.12)
IGLON5	cis-pQTL	Plasma	deCODE	SCZ	Inverse variance weighted	2	-0.121062	0.113186	0.28481	0.885979	(0.71, 1.11)
CCL25	cis-pQTL	Plasma	deCODE	SCZ	Inverse variance weighted	5	-0.0351457	0.0328796	0.285105	0.965465	(0.91, 1.03)
HOMER2	cis-pQTL	Plasma	deCODE	SCZ	Wald ratio	1	0.173102	0.16246	0.286646	1.18899	(0.86, 1.63)
SYK	cis-pQTL	Plasma	deCODE	SCZ	Wald ratio	1	0.153655	0.144637	0.288076	1.16609	(0.88, 1.55)
CA8	cis-pQTL	Plasma	deCODE	SCZ	Inverse variance weighted	5	0.0572179	0.0538647	0.288122	1.05889	(0.95, 1.18)
ENPEP	cis-pQTL	Plasma	deCODE	SCZ	Inverse variance weighted	6	0.0397924	0.0374771	0.288336	1.04059	(0.97, 1.12)
CCL7	cis-pQTL	Plasma	deCODE	SCZ	Inverse variance weighted	8	0.030962	0.0291877	0.288787	1.03145	(0.97, 1.09)
LRPAP1	cis-pQTL	Plasma	deCODE	SCZ	Inverse variance weighted	2	0.0654326	0.0616882	0.288826	1.06762	(0.95, 1.2)
TMEM9	cis-pQTL	Plasma	deCODE	SCZ	Wald ratio	1	-0.179868	0.169673	0.289106	0.83538	(0.6, 1.16)
PRDX1	cis-pQTL	Plasma	deCODE	SCZ	Inverse variance weighted	2	-0.139193	0.131427	0.289558	0.87006	(0.67, 1.13)
IL22RA2	cis-pQTL	Plasma	deCODE	SCZ	Inverse variance weighted	4	-0.109942	0.104011	0.290502	0.895886	(0.73, 1.1)
PCDH10	cis-pQTL	Plasma	deCODE	SCZ	Wald ratio	1	0.0857765	0.0815617	0.292948	1.08956	(0.93, 1.28)
CNDP1	cis-pQTL	Plasma	deCODE	SCZ	Inverse variance weighted	5	0.0322346	0.0306653	0.293177	1.03276	(0.97, 1.1)
CFHR2	cis-pQTL	Plasma	deCODE	SCZ	Inverse variance weighted	4	0.0317389	0.0302304	0.293764	1.03225	(0.97, 1.1)
C4BPA	cis-pQTL	Plasma	deCODE	SCZ	Inverse variance weighted	3	0.0355889	0.0339023	0.293834	1.03623	(0.97, 1.11)
PEX14	cis-pQTL	Plasma	deCODE	SCZ	Wald ratio	1	0.216096	0.205973	0.294111	1.24122	(0.83, 1.86)
DNER	cis-pQTL	Plasma	deCODE	SCZ	Inverse variance weighted	4	0.0784388	0.0748721	0.294805	1.0816	(0.93, 1.25)
F7	cis-pQTL	Plasma	deCODE	SCZ	Inverse variance weighted	6	0.0361811	0.034537	0.294821	1.03684	(0.97, 1.11)
GLCE	cis-pQTL	Plasma	deCODE	SCZ	Inverse variance weighted	4	0.0504426	0.0481826	0.295144	1.05174	(0.96, 1.16)
FBLN1	cis-pQTL	Plasma	deCODE	SCZ	Inverse variance weighted	4	0.09988	0.0956752	0.296509	1.10504	(0.92, 1.33)
MGAT4C	cis-pQTL	Plasma	deCODE	SCZ	Wald ratio	1	-0.199161	0.191235	0.297669	0.819418	(0.56, 1.19)
RTN4IP1	cis-pQTL	Plasma	deCODE	SCZ	Wald ratio	1	0.185844	0.17852	0.297864	1.20423	(0.85, 1.71)
PDE5A	cis-pQTL	Plasma	deCODE	SCZ	Inverse variance weighted	3	-0.0601601	0.0578217	0.298134	0.941614	(0.84, 1.05)
ITIH3	cis-pQTL	Plasma	deCODE	SCZ	Inverse variance weighted	9	-0.0629886	0.060558	0.298276	0.938954	(0.83, 1.06)
FER	cis-pQTL	Plasma	deCODE	SCZ	Wald ratio	1	-0.148241	0.142735	0.299004	0.862223	(0.65, 1.14)
CLEC11A	cis-pQTL	Plasma	deCODE	SCZ	Inverse variance weighted	6	0.0568148	0.0547196	0.299135	1.05846	(0.95, 1.18)
IL5RA	cis-pQTL	Plasma	deCODE	SCZ	Inverse variance weighted	5	-0.0283268	0.0273763	0.300799	0.972071	(0.92, 1.03)
PKP2	cis-pQTL	Plasma	deCODE	SCZ	Inverse variance weighted	2	0.119318	0.115907	0.303279	1.12673	(0.9, 1.41)
GFER	cis-pQTL	Plasma	deCODE	SCZ	Wald ratio	1	-0.220817	0.214914	0.304202	0.801863	(0.53, 1.22)
XPNPEP1	cis-pQTL	Plasma	deCODE	SCZ	Inverse variance weighted	2	0.152122	0.148242	0.30481	1.1643	(0.87, 1.56)
ARSB	cis-pQTL	Plasma	deCODE	SCZ	Inverse variance weighted	2	-0.134573	0.131143	0.304818	0.874089	(0.68, 1.13)
FAS	cis-pQTL	Plasma	deCODE	SCZ	Inverse variance weighted	3	-0.0431581	0.0420801	0.305071	0.95776	(0.88, 1.04)
C1orf56	cis-pQTL	Plasma	deCODE	SCZ	Inverse variance weighted	2	0.0794616	0.0775978	0.305827	1.0827	(0.93, 1.26)
FSTL3	cis-pQTL	Plasma	deCODE	SCZ	Wald ratio	1	-0.174074	0.170174	0.306348	0.840235	(0.6, 1.17)
MGAT4B	cis-pQTL	Plasma	deCODE	SCZ	Inverse variance weighted	6	0.0731031	0.0714911	0.306521	1.07584	(0.94, 1.24)
NECTIN4	cis-pQTL	Plasma	deCODE	SCZ	Wald ratio	1	-0.232185	0.227955	0.308414	0.792799	(0.51, 1.24)
VTI1B	cis-pQTL	Plasma	deCODE	SCZ	Wald ratio	1	0.345691	0.340359	0.309788	1.41297	(0.73, 2.75)
CFD	cis-pQTL	Plasma	deCODE	SCZ	Inverse variance weighted	4	-0.091971	0.0906002	0.310044	0.912132	(0.76, 1.09)
MPG	cis-pQTL	Plasma	deCODE	SCZ	Wald ratio	1	0.145559	0.143476	0.310337	1.15669	(0.87, 1.53)
NQO1	cis-pQTL	Plasma	deCODE	SCZ	Inverse variance weighted	6	0.0534716	0.0528374	0.311538	1.05493	(0.95, 1.17)
CPXM1	cis-pQTL	Plasma	deCODE	SCZ	Inverse variance weighted	5	-0.0707944	0.0699764	0.311686	0.931653	(0.81, 1.07)
HS6ST1	cis-pQTL	Plasma	deCODE	SCZ	Inverse variance weighted	2	0.0675841	0.0669038	0.312415	1.06992	(0.94, 1.22)
C7	cis-pQTL	Plasma	deCODE	SCZ	Inverse variance weighted	4	-0.0362843	0.0359697	0.313097	0.964366	(0.9, 1.03)
PGM2	cis-pQTL	Plasma	deCODE	SCZ	Inverse variance weighted	4	0.090051	0.0893475	0.313515	1.09423	(0.92, 1.3)
C6	cis-pQTL	Plasma	deCODE	SCZ	Wald ratio	1	-0.0925475	0.0918343	0.313567	0.911606	(0.76, 1.09)
IL17RA	cis-pQTL	Plasma	deCODE	SCZ	Inverse variance weighted	8	-0.0276858	0.027508	0.314193	0.972694	(0.92, 1.03)
PDGFD	cis-pQTL	Plasma	deCODE	SCZ	Inverse variance weighted	3	-0.0423351	0.0421056	0.31468	0.958549	(0.88, 1.04)
ANGPTL4	cis-pQTL	Plasma	deCODE	SCZ	Wald ratio	1	0.12203	0.121675	0.315903	1.12979	(0.89, 1.43)
PGLYRP1	cis-pQTL	Plasma	deCODE	SCZ	Inverse variance weighted	3	-0.0575453	0.0573846	0.315957	0.944079	(0.84, 1.06)
A2ML1	cis-pQTL	Plasma	deCODE	SCZ	Inverse variance weighted	3	0.0504036	0.0502664	0.315991	1.0517	(0.95, 1.16)
PILRA	cis-pQTL	Plasma	deCODE	SCZ	Inverse variance weighted	4	0.0462583	0.0462223	0.316934	1.04734	(0.96, 1.15)
S100A6	cis-pQTL	Plasma	deCODE	SCZ	Wald ratio	1	0.247725	0.247666	0.317197	1.28111	(0.79, 2.08)
CD48	cis-pQTL	Plasma	deCODE	SCZ	Inverse variance weighted	5	-0.0510191	0.0512131	0.319147	0.950261	(0.86, 1.05)
PLXNB2	cis-pQTL	Plasma	deCODE	SCZ	Inverse variance weighted	4	-0.0352867	0.0354457	0.319485	0.965329	(0.9, 1.03)
HAPLN1	cis-pQTL	Plasma	deCODE	SCZ	Wald ratio	1	-0.205279	0.206569	0.320341	0.81442	(0.54, 1.22)
CHAD	cis-pQTL	Plasma	deCODE	SCZ	Wald ratio	1	-0.219339	0.220793	0.320507	0.803049	(0.52, 1.24)
ACADSB	cis-pQTL	Plasma	deCODE	SCZ	Wald ratio	1	-0.140688	0.141654	0.320623	0.868761	(0.66, 1.15)
MATN3	cis-pQTL	Plasma	deCODE	SCZ	Inverse variance weighted	10	0.0219909	0.0221423	0.320629	1.02223	(0.98, 1.07)
CTSB	cis-pQTL	Plasma	deCODE	SCZ	Inverse variance weighted	3	-0.0448317	0.0451661	0.320907	0.956158	(0.88, 1.04)
LRP10	cis-pQTL	Plasma	deCODE	SCZ	Inverse variance weighted	2	-0.138158	0.139219	0.321015	0.870961	(0.66, 1.14)
TAPBPL	cis-pQTL	Plasma	deCODE	SCZ	Inverse variance weighted	13	0.0181284	0.0182703	0.321082	1.01829	(0.98, 1.06)
CTSH	cis-pQTL	Plasma	deCODE	SCZ	Inverse variance weighted	7	0.045898	0.0464229	0.322812	1.04697	(0.96, 1.15)
HGF	cis-pQTL	Plasma	deCODE	SCZ	Wald ratio	1	0.0967884	0.0980038	0.32335	1.10163	(0.91, 1.33)
ENO3	cis-pQTL	Plasma	deCODE	SCZ	Inverse variance weighted	3	-0.0439205	0.0444833	0.323472	0.95703	(0.88, 1.04)
IGDCC4	cis-pQTL	Plasma	deCODE	SCZ	Inverse variance weighted	6	-0.0332414	0.0336927	0.323835	0.967305	(0.91, 1.03)
COL9A1	cis-pQTL	Plasma	deCODE	SCZ	Inverse variance weighted	2	-0.124958	0.126734	0.324139	0.882534	(0.69, 1.13)
ERAP2	cis-pQTL	Plasma	deCODE	SCZ	Inverse variance weighted	7	0.0395086	0.0401108	0.324631	1.0403	(0.96, 1.13)
AKR7A3	cis-pQTL	Plasma	deCODE	SCZ	Inverse variance weighted	4	-0.0534518	0.0542825	0.324772	0.947952	(0.85, 1.05)
MAN1C1	cis-pQTL	Plasma	deCODE	SCZ	Inverse variance weighted	3	-0.0520949	0.0531333	0.326861	0.949239	(0.86, 1.05)
STAT3	cis-pQTL	Plasma	deCODE	SCZ	Wald ratio	1	0.070072	0.0715012	0.327081	1.07259	(0.93, 1.23)
KIR2DL3	cis-pQTL	Plasma	deCODE	SCZ	Inverse variance weighted	4	-0.129023	0.131854	0.327815	0.878954	(0.68, 1.14)
TSTD1	cis-pQTL	Plasma	deCODE	SCZ	Inverse variance weighted	4	0.0367568	0.037591	0.328169	1.03744	(0.96, 1.12)
DPP7	cis-pQTL	Plasma	deCODE	SCZ	Inverse variance weighted	3	-0.080771	0.0826227	0.328278	0.922405	(0.78, 1.08)
SERPINA5	cis-pQTL	Plasma	deCODE	SCZ	Inverse variance weighted	2	-0.0410961	0.0420669	0.328607	0.959737	(0.88, 1.04)
CPA4	cis-pQTL	Plasma	deCODE	SCZ	Inverse variance weighted	5	0.0207741	0.0212895	0.329169	1.02099	(0.98, 1.06)
ALDH2	cis-pQTL	Plasma	deCODE	SCZ	Wald ratio	1	-0.142335	0.145955	0.329462	0.867331	(0.65, 1.15)
PLXND1	cis-pQTL	Plasma	deCODE	SCZ	Inverse variance weighted	3	-0.0807375	0.0829552	0.330421	0.922436	(0.78, 1.09)
CA6	cis-pQTL	Plasma	deCODE	SCZ	Inverse variance weighted	7	0.0451876	0.0465296	0.33147	1.04622	(0.96, 1.15)
KLK11	cis-pQTL	Plasma	deCODE	SCZ	Inverse variance weighted	4	-0.0204809	0.0211483	0.332822	0.979727	(0.94, 1.02)
GSTT2B	cis-pQTL	Plasma	deCODE	SCZ	Inverse variance weighted	4	0.0396117	0.0410066	0.334053	1.04041	(0.96, 1.13)
MASP1	cis-pQTL	Plasma	deCODE	SCZ	Wald ratio	1	0.127329	0.13194	0.334519	1.13579	(0.88, 1.47)
NHEJ1	cis-pQTL	Plasma	deCODE	SCZ	Inverse variance weighted	3	-0.108437	0.11265	0.335748	0.897235	(0.72, 1.12)
METAP1	cis-pQTL	Plasma	deCODE	SCZ	Wald ratio	1	-0.160381	0.166627	0.335789	0.851819	(0.61, 1.18)
AMY2A	cis-pQTL	Plasma	deCODE	SCZ	Inverse variance weighted	5	-0.0440796	0.0457982	0.335811	0.956878	(0.87, 1.05)
ATXN3	cis-pQTL	Plasma	deCODE	SCZ	Inverse variance weighted	3	0.0419601	0.0436012	0.335868	1.04285	(0.96, 1.14)
IL18BP	cis-pQTL	Plasma	deCODE	SCZ	Wald ratio	1	-0.32478	0.337488	0.335877	0.722687	(0.37, 1.4)
BPI	cis-pQTL	Plasma	deCODE	SCZ	Inverse variance weighted	5	-0.0341584	0.035542	0.336517	0.966418	(0.9, 1.04)
PDCD1LG2	cis-pQTL	Plasma	deCODE	SCZ	Inverse variance weighted	4	0.086946	0.0905149	0.336768	1.09084	(0.91, 1.3)
PRKCSH	cis-pQTL	Plasma	deCODE	SCZ	Wald ratio	1	-0.136024	0.141742	0.337225	0.872821	(0.66, 1.15)
FH	cis-pQTL	Plasma	deCODE	SCZ	Wald ratio	1	-0.0758096	0.0790021	0.337262	0.926993	(0.79, 1.08)
HP	cis-pQTL	Plasma	deCODE	SCZ	Inverse variance weighted	7	0.0313166	0.0326575	0.337589	1.03181	(0.97, 1.1)
OVCA2	cis-pQTL	Plasma	deCODE	SCZ	Wald ratio	1	-0.273402	0.285533	0.338308	0.760787	(0.43, 1.33)
TRDMT1	cis-pQTL	Plasma	deCODE	SCZ	Inverse variance weighted	3	-0.0633748	0.066268	0.3389	0.938592	(0.82, 1.07)
SECTM1	cis-pQTL	Plasma	deCODE	SCZ	Inverse variance weighted	3	0.0547156	0.0572785	0.339449	1.05624	(0.94, 1.18)
PPIE	cis-pQTL	Plasma	deCODE	SCZ	Inverse variance weighted	2	-0.036769	0.0385231	0.339847	0.963899	(0.89, 1.04)
KLRB1	cis-pQTL	Plasma	deCODE	SCZ	Inverse variance weighted	3	-0.04357	0.0456568	0.339935	0.957366	(0.88, 1.05)
MMP10	cis-pQTL	Plasma	deCODE	SCZ	Inverse variance weighted	8	-0.0317443	0.0332685	0.33999	0.968754	(0.91, 1.03)
SVEP1	cis-pQTL	Plasma	deCODE	SCZ	Inverse variance weighted	3	-0.035045	0.0367529	0.340322	0.965562	(0.9, 1.04)
DARS2	cis-pQTL	Plasma	deCODE	SCZ	Wald ratio	1	0.17699	0.186341	0.342204	1.19362	(0.83, 1.72)
PATE4	cis-pQTL	Plasma	deCODE	SCZ	Wald ratio	1	0.0850508	0.0895784	0.342388	1.08877	(0.91, 1.3)
BPIFA2	cis-pQTL	Plasma	deCODE	SCZ	Wald ratio	1	0.134152	0.142081	0.345071	1.14357	(0.87, 1.51)
PRPSAP1	cis-pQTL	Plasma	deCODE	SCZ	Wald ratio	1	-0.132746	0.140693	0.345417	0.875688	(0.66, 1.15)
TCL1A	cis-pQTL	Plasma	deCODE	SCZ	Inverse variance weighted	3	-0.0722058	0.0765798	0.345741	0.930339	(0.8, 1.08)
CCL23	cis-pQTL	Plasma	deCODE	SCZ	Inverse variance weighted	6	-0.0350033	0.0372691	0.347626	0.965602	(0.9, 1.04)
TSSC4	cis-pQTL	Plasma	deCODE	SCZ	Wald ratio	1	-0.279267	0.297719	0.348233	0.756338	(0.42, 1.36)
CFH	cis-pQTL	Plasma	deCODE	SCZ	Inverse variance weighted	2	-0.0711326	0.0758465	0.348322	0.931338	(0.8, 1.08)
LYVE1	cis-pQTL	Plasma	deCODE	SCZ	Inverse variance weighted	5	0.0651586	0.0694886	0.348405	1.06733	(0.93, 1.22)
SAR1A	cis-pQTL	Plasma	deCODE	SCZ	Inverse variance weighted	2	0.063606	0.0678666	0.348645	1.06567	(0.93, 1.22)
PGLS	cis-pQTL	Plasma	deCODE	SCZ	Wald ratio	1	0.159821	0.170608	0.348877	1.1733	(0.84, 1.64)
SNUPN	cis-pQTL	Plasma	deCODE	SCZ	Wald ratio	1	-0.082943	0.0886677	0.349564	0.920404	(0.77, 1.1)
PLXNC1	cis-pQTL	Plasma	deCODE	SCZ	Inverse variance weighted	8	-0.0200401	0.0214573	0.350327	0.980159	(0.94, 1.02)
MXRA8	cis-pQTL	Plasma	deCODE	SCZ	Wald ratio	1	0.100894	0.108074	0.350528	1.10616	(0.9, 1.37)
NEGR1	cis-pQTL	Plasma	deCODE	SCZ	Inverse variance weighted	2	-0.0778381	0.0834329	0.35085	0.925114	(0.79, 1.09)
ANTXR2	cis-pQTL	Plasma	deCODE	SCZ	Inverse variance weighted	2	0.0552049	0.0592989	0.351874	1.05676	(0.94, 1.19)
PF4V1	cis-pQTL	Plasma	deCODE	SCZ	Inverse variance weighted	3	-0.0330169	0.0354987	0.352326	0.967522	(0.9, 1.04)
GXYLT1	cis-pQTL	Plasma	deCODE	SCZ	Inverse variance weighted	4	-0.0308949	0.0333366	0.354054	0.969578	(0.91, 1.04)
SMPDL3A	cis-pQTL	Plasma	deCODE	SCZ	Inverse variance weighted	2	-0.0472805	0.051162	0.355418	0.95382	(0.86, 1.05)
GPC1	cis-pQTL	Plasma	deCODE	SCZ	Inverse variance weighted	7	-0.0415364	0.0449516	0.355473	0.959314	(0.88, 1.05)
S100A14	cis-pQTL	Plasma	deCODE	SCZ	Wald ratio	1	-0.113854	0.123884	0.358075	0.892388	(0.7, 1.14)
POLM	cis-pQTL	Plasma	deCODE	SCZ	Wald ratio	1	-0.114114	0.124215	0.35826	0.892156	(0.7, 1.14)
MYORG	cis-pQTL	Plasma	deCODE	SCZ	Wald ratio	1	-0.0823696	0.0897888	0.358949	0.920932	(0.77, 1.1)
DSG2	cis-pQTL	Plasma	deCODE	SCZ	Inverse variance weighted	5	-0.0551482	0.0603745	0.361014	0.946345	(0.84, 1.07)
LAP3	cis-pQTL	Plasma	deCODE	SCZ	Inverse variance weighted	3	-0.134869	0.147723	0.361253	0.873831	(0.65, 1.17)
F10	cis-pQTL	Plasma	deCODE	SCZ	Wald ratio	1	-0.0789901	0.0865349	0.361342	0.924049	(0.78, 1.09)
HYAL1	cis-pQTL	Plasma	deCODE	SCZ	Inverse variance weighted	2	0.0787057	0.0864023	0.362337	1.08189	(0.91, 1.28)
SFTPD	cis-pQTL	Plasma	deCODE	SCZ	Inverse variance weighted	5	-0.0257472	0.0282948	0.362842	0.974581	(0.92, 1.03)
SMPD1	cis-pQTL	Plasma	deCODE	SCZ	Inverse variance weighted	5	0.0841704	0.0925322	0.363016	1.08781	(0.91, 1.3)
BPNT2	cis-pQTL	Plasma	deCODE	SCZ	Inverse variance weighted	3	0.0355413	0.0392406	0.36508	1.03618	(0.96, 1.12)
SERPINF2	cis-pQTL	Plasma	deCODE	SCZ	Inverse variance weighted	4	0.0604402	0.0670501	0.367366	1.0623	(0.93, 1.21)
NLGN1	cis-pQTL	Plasma	deCODE	SCZ	Inverse variance weighted	3	-0.0995942	0.110522	0.367522	0.905205	(0.73, 1.12)
GREM2	cis-pQTL	Plasma	deCODE	SCZ	Wald ratio	1	-0.187943	0.208658	0.367736	0.828662	(0.55, 1.25)
SEPSECS	cis-pQTL	Plasma	deCODE	SCZ	Wald ratio	1	0.146516	0.163058	0.368892	1.15779	(0.84, 1.59)
CXCL11	cis-pQTL	Plasma	deCODE	SCZ	Inverse variance weighted	2	0.0394013	0.0439574	0.370065	1.04019	(0.95, 1.13)
CTRB2	cis-pQTL	Plasma	deCODE	SCZ	Inverse variance weighted	8	0.0237742	0.0265365	0.370304	1.02406	(0.97, 1.08)
LRRC15	cis-pQTL	Plasma	deCODE	SCZ	Inverse variance weighted	4	-0.0441306	0.049272	0.370438	0.956829	(0.87, 1.05)
CBL	cis-pQTL	Plasma	deCODE	SCZ	Wald ratio	1	-0.0688279	0.0769271	0.370939	0.933487	(0.8, 1.09)
UGT1A6	cis-pQTL	Plasma	deCODE	SCZ	Inverse variance weighted	2	0.0451306	0.0505031	0.371525	1.04616	(0.95, 1.16)
PF4	cis-pQTL	Plasma	deCODE	SCZ	Inverse variance weighted	2	0.0913366	0.102388	0.372357	1.09564	(0.9, 1.34)
TAFA5	cis-pQTL	Plasma	deCODE	SCZ	Wald ratio	1	-0.201245	0.226505	0.374283	0.817712	(0.52, 1.27)
IHH	cis-pQTL	Plasma	deCODE	SCZ	Inverse variance weighted	2	-0.184184	0.207437	0.374593	0.831783	(0.55, 1.25)
EVL	cis-pQTL	Plasma	deCODE	SCZ	Inverse variance weighted	4	0.0627899	0.0707674	0.374933	1.0648	(0.93, 1.22)
CFHR1	cis-pQTL	Plasma	deCODE	SCZ	Inverse variance weighted	8	-0.0244618	0.0276578	0.376456	0.975835	(0.92, 1.03)
SUB1	cis-pQTL	Plasma	deCODE	SCZ	Wald ratio	1	-0.209416	0.236796	0.376495	0.811058	(0.51, 1.29)
QSOX2	cis-pQTL	Plasma	deCODE	SCZ	Inverse variance weighted	5	-0.0326254	0.0368921	0.37651	0.967901	(0.9, 1.04)
SERPINA9	cis-pQTL	Plasma	deCODE	SCZ	Inverse variance weighted	4	0.0586631	0.066343	0.376567	1.06042	(0.93, 1.21)
VEGFC	cis-pQTL	Plasma	deCODE	SCZ	Wald ratio	1	0.0950571	0.107666	0.377297	1.09972	(0.89, 1.36)
CPLX1	cis-pQTL	Plasma	deCODE	SCZ	Wald ratio	1	0.170824	0.193536	0.377427	1.18628	(0.81, 1.73)
FAIM	cis-pQTL	Plasma	deCODE	SCZ	Inverse variance weighted	4	-0.0418421	0.0474172	0.377548	0.959021	(0.87, 1.05)
LRIG1	cis-pQTL	Plasma	deCODE	SCZ	Inverse variance weighted	7	-0.0345323	0.0391659	0.377942	0.966057	(0.89, 1.04)
SEMA4A	cis-pQTL	Plasma	deCODE	SCZ	Wald ratio	1	-0.059987	0.0682998	0.379786	0.941777	(0.82, 1.08)
CSF1R	cis-pQTL	Plasma	deCODE	SCZ	Inverse variance weighted	2	0.0737445	0.0840133	0.380067	1.07653	(0.91, 1.27)
MBL2	cis-pQTL	Plasma	deCODE	SCZ	Inverse variance weighted	5	-0.035947	0.0410179	0.380828	0.964691	(0.89, 1.05)
CNTN1	cis-pQTL	Plasma	deCODE	SCZ	Inverse variance weighted	3	-0.0341488	0.0390114	0.381382	0.966428	(0.9, 1.04)
IDO1	cis-pQTL	Plasma	deCODE	SCZ	Wald ratio	1	0.165859	0.189604	0.381701	1.18041	(0.81, 1.71)
NT5C3A	cis-pQTL	Plasma	deCODE	SCZ	Wald ratio	1	0.122145	0.139716	0.381991	1.12992	(0.86, 1.49)
FAM171A1	cis-pQTL	Plasma	deCODE	SCZ	Wald ratio	1	-0.208593	0.238715	0.38222	0.811726	(0.51, 1.3)
FLT1	cis-pQTL	Plasma	deCODE	SCZ	Wald ratio	1	-0.18991	0.217422	0.382412	0.827034	(0.54, 1.27)
PRSS2	cis-pQTL	Plasma	deCODE	SCZ	Inverse variance weighted	3	-0.0380541	0.0436042	0.382818	0.962661	(0.88, 1.05)
KIRREL2	cis-pQTL	Plasma	deCODE	SCZ	Inverse variance weighted	3	-0.0511149	0.0586268	0.38328	0.950169	(0.85, 1.07)
PRSS22	cis-pQTL	Plasma	deCODE	SCZ	Inverse variance weighted	2	-0.0409997	0.0471602	0.384644	0.959829	(0.88, 1.05)
OMG	cis-pQTL	Plasma	deCODE	SCZ	Wald ratio	1	0.115711	0.133104	0.384668	1.12267	(0.86, 1.46)
LGALSL	cis-pQTL	Plasma	deCODE	SCZ	Wald ratio	1	0.133882	0.154038	0.384765	1.14326	(0.85, 1.55)
SIGLEC12	cis-pQTL	Plasma	deCODE	SCZ	Inverse variance weighted	8	0.0232594	0.0267672	0.384874	1.02353	(0.97, 1.08)
SPOCK2	cis-pQTL	Plasma	deCODE	SCZ	Inverse variance weighted	2	0.0880519	0.101481	0.385574	1.09204	(0.9, 1.33)
TMEM132D	cis-pQTL	Plasma	deCODE	SCZ	Inverse variance weighted	5	-0.0364084	0.0419941	0.385949	0.964246	(0.89, 1.05)
ENO2	cis-pQTL	Plasma	deCODE	SCZ	Wald ratio	1	0.0666065	0.0769811	0.386912	1.06887	(0.92, 1.24)
CD200	cis-pQTL	Plasma	deCODE	SCZ	Wald ratio	1	0.124979	0.14448	0.387027	1.13312	(0.85, 1.5)
PARK7	cis-pQTL	Plasma	deCODE	SCZ	Inverse variance weighted	2	0.0792312	0.0917532	0.387849	1.08245	(0.9, 1.3)
CELA2A	cis-pQTL	Plasma	deCODE	SCZ	Wald ratio	1	0.10657	0.123508	0.388216	1.11246	(0.87, 1.42)
PMM1	cis-pQTL	Plasma	deCODE	SCZ	Wald ratio	1	-0.193678	0.224465	0.388223	0.823923	(0.53, 1.28)
TNFAIP6	cis-pQTL	Plasma	deCODE	SCZ	Inverse variance weighted	7	-0.0207546	0.0241232	0.389592	0.979459	(0.93, 1.03)
WFIKKN2	cis-pQTL	Plasma	deCODE	SCZ	Inverse variance weighted	6	0.0252753	0.0294087	0.390092	1.0256	(0.97, 1.09)
DBNL	cis-pQTL	Plasma	deCODE	SCZ	Wald ratio	1	-0.147988	0.172206	0.390139	0.862441	(0.62, 1.21)
APOC1	cis-pQTL	Plasma	deCODE	SCZ	Inverse variance weighted	2	0.093486	0.108907	0.390671	1.098	(0.89, 1.36)
HDHD2	cis-pQTL	Plasma	deCODE	SCZ	Inverse variance weighted	2	-0.0978613	0.114323	0.391995	0.906775	(0.72, 1.13)
ART4	cis-pQTL	Plasma	deCODE	SCZ	Inverse variance weighted	11	-0.0222537	0.0260507	0.392968	0.977992	(0.93, 1.03)
LDLRAP1	cis-pQTL	Plasma	deCODE	SCZ	Inverse variance weighted	2	-0.114477	0.13454	0.394838	0.891832	(0.69, 1.16)
ADAMTSL2	cis-pQTL	Plasma	deCODE	SCZ	Inverse variance weighted	3	0.0754437	0.0886701	0.394861	1.07836	(0.91, 1.28)
PSG9	cis-pQTL	Plasma	deCODE	SCZ	Inverse variance weighted	4	0.0454541	0.0534962	0.395509	1.0465	(0.94, 1.16)
LAMC2	cis-pQTL	Plasma	deCODE	SCZ	Inverse variance weighted	5	0.029727	0.0349984	0.395668	1.03017	(0.96, 1.1)
NME2	cis-pQTL	Plasma	deCODE	SCZ	Wald ratio	1	0.0777583	0.0915787	0.395833	1.08086	(0.9, 1.29)
DNAJC27	cis-pQTL	Plasma	deCODE	SCZ	Wald ratio	1	-0.211812	0.249737	0.39636	0.809117	(0.5, 1.32)
SCG3	cis-pQTL	Plasma	deCODE	SCZ	Inverse variance weighted	5	0.13032	0.154082	0.397671	1.13919	(0.84, 1.54)
RTN4R	cis-pQTL	Plasma	deCODE	SCZ	Inverse variance weighted	3	-0.0390372	0.0463763	0.399928	0.961715	(0.88, 1.05)
NPW	cis-pQTL	Plasma	deCODE	SCZ	Inverse variance weighted	5	0.0993103	0.118037	0.400153	1.10441	(0.88, 1.39)
S100A16	cis-pQTL	Plasma	deCODE	SCZ	Inverse variance weighted	3	0.0453713	0.0539362	0.400234	1.04642	(0.94, 1.16)
INHBC	cis-pQTL	Plasma	deCODE	SCZ	Inverse variance weighted	11	-0.0218846	0.0260316	0.40052	0.978353	(0.93, 1.03)
CHST9	cis-pQTL	Plasma	deCODE	SCZ	Inverse variance weighted	4	-0.0337589	0.0402667	0.401815	0.966805	(0.89, 1.05)
GFUS	cis-pQTL	Plasma	deCODE	SCZ	Wald ratio	1	-0.253377	0.30231	0.401953	0.776175	(0.43, 1.4)
HABP4	cis-pQTL	Plasma	deCODE	SCZ	Inverse variance weighted	2	0.125743	0.150623	0.40382	1.13399	(0.84, 1.52)
FABP2	cis-pQTL	Plasma	deCODE	SCZ	Inverse variance weighted	4	0.0715019	0.0859106	0.405249	1.07412	(0.91, 1.27)
CD163	cis-pQTL	Plasma	deCODE	SCZ	Wald ratio	1	-0.0969839	0.116803	0.406359	0.907571	(0.72, 1.14)
EPHB4	cis-pQTL	Plasma	deCODE	SCZ	Inverse variance weighted	2	0.0752978	0.090917	0.407555	1.07821	(0.9, 1.29)
TGM2	cis-pQTL	Plasma	deCODE	SCZ	Wald ratio	1	0.183301	0.221348	0.407607	1.20118	(0.78, 1.85)
SMAP1	cis-pQTL	Plasma	deCODE	SCZ	Inverse variance weighted	4	-0.0362255	0.0439148	0.409427	0.964423	(0.88, 1.05)
NPTX2	cis-pQTL	Plasma	deCODE	SCZ	Inverse variance weighted	2	0.106182	0.128873	0.409981	1.11202	(0.86, 1.43)
HDGFL3	cis-pQTL	Plasma	deCODE	SCZ	Wald ratio	1	0.0974071	0.118429	0.410796	1.10231	(0.87, 1.39)
PELO	cis-pQTL	Plasma	deCODE	SCZ	Wald ratio	1	-0.197482	0.240431	0.411437	0.820795	(0.51, 1.31)
FAM234B	cis-pQTL	Plasma	deCODE	SCZ	Inverse variance weighted	3	0.0500542	0.0610348	0.412163	1.05133	(0.93, 1.18)
GRAMD1C	cis-pQTL	Plasma	deCODE	SCZ	Inverse variance weighted	3	0.0838212	0.102555	0.413742	1.08743	(0.89, 1.33)
NAGLU	cis-pQTL	Plasma	deCODE	SCZ	Inverse variance weighted	7	-0.0191551	0.0235029	0.415066	0.981027	(0.94, 1.03)
TPI1	cis-pQTL	Plasma	deCODE	SCZ	Wald ratio	1	-0.172542	0.21201	0.415738	0.841523	(0.56, 1.28)
GBP2	cis-pQTL	Plasma	deCODE	SCZ	Wald ratio	1	0.258024	0.317421	0.416289	1.29437	(0.69, 2.41)
PTGES2	cis-pQTL	Plasma	deCODE	SCZ	Wald ratio	1	0.129727	0.160348	0.418495	1.13852	(0.83, 1.56)
CYB5R2	cis-pQTL	Plasma	deCODE	SCZ	Inverse variance weighted	5	0.0331177	0.0409814	0.419024	1.03367	(0.95, 1.12)
SERPINA1	cis-pQTL	Plasma	deCODE	SCZ	Inverse variance weighted	6	0.0258404	0.0321027	0.420862	1.02618	(0.96, 1.09)
FLRT3	cis-pQTL	Plasma	deCODE	SCZ	Inverse variance weighted	9	-0.0189928	0.023609	0.421125	0.981186	(0.94, 1.03)
TIGIT	cis-pQTL	Plasma	deCODE	SCZ	Wald ratio	1	-0.120771	0.15066	0.422776	0.886237	(0.66, 1.19)
MAPRE2	cis-pQTL	Plasma	deCODE	SCZ	Wald ratio	1	0.0571872	0.0713477	0.422825	1.05885	(0.92, 1.22)
RNF103-CHMP3	cis-pQTL	Plasma	deCODE	SCZ	Wald ratio	1	-0.164189	0.205749	0.424866	0.848581	(0.57, 1.27)
POMGNT2	cis-pQTL	Plasma	deCODE	SCZ	Inverse variance weighted	4	-0.032095	0.0402819	0.42559	0.968415	(0.89, 1.05)
ATF6	cis-pQTL	Plasma	deCODE	SCZ	Wald ratio	1	-0.17249	0.217212	0.427133	0.841567	(0.55, 1.29)
GLTPD2	cis-pQTL	Plasma	deCODE	SCZ	Inverse variance weighted	3	-0.0346402	0.0436495	0.427428	0.965953	(0.89, 1.05)
IL17RD	cis-pQTL	Plasma	deCODE	SCZ	Inverse variance weighted	4	-0.0291238	0.0367068	0.427536	0.971296	(0.9, 1.04)
MDH1	cis-pQTL	Plasma	deCODE	SCZ	Wald ratio	1	0.127098	0.160473	0.428348	1.13553	(0.83, 1.56)
GSTA1	cis-pQTL	Plasma	deCODE	SCZ	Inverse variance weighted	5	0.0503223	0.0636415	0.42911	1.05161	(0.93, 1.19)
STAMBPL1	cis-pQTL	Plasma	deCODE	SCZ	Inverse variance weighted	2	-0.10409	0.131802	0.429679	0.901145	(0.7, 1.17)
SERPINA10	cis-pQTL	Plasma	deCODE	SCZ	Inverse variance weighted	7	0.0374492	0.0475168	0.430624	1.03816	(0.95, 1.14)
BMP7	cis-pQTL	Plasma	deCODE	SCZ	Wald ratio	1	0.157656	0.200237	0.431077	1.17076	(0.79, 1.73)
AKR1C4	cis-pQTL	Plasma	deCODE	SCZ	Inverse variance weighted	4	-0.0748409	0.095136	0.431473	0.927891	(0.77, 1.12)
CTSE	cis-pQTL	Plasma	deCODE	SCZ	Inverse variance weighted	3	-0.026101	0.033218	0.432014	0.974237	(0.91, 1.04)
MAPKAPK2	cis-pQTL	Plasma	deCODE	SCZ	Wald ratio	1	-0.049696	0.0632467	0.432015	0.951519	(0.84, 1.08)
DNAJB4	cis-pQTL	Plasma	deCODE	SCZ	Inverse variance weighted	2	-0.0506246	0.0645952	0.433204	0.950636	(0.84, 1.08)
NETO1	cis-pQTL	Plasma	deCODE	SCZ	Wald ratio	1	-0.18382	0.234773	0.433644	0.832085	(0.53, 1.32)
TCN1	cis-pQTL	Plasma	deCODE	SCZ	Inverse variance weighted	3	-0.0279193	0.0357943	0.435395	0.972467	(0.91, 1.04)
PLEK	cis-pQTL	Plasma	deCODE	SCZ	Inverse variance weighted	2	0.0783476	0.100505	0.43566	1.0815	(0.89, 1.32)
PYGL	cis-pQTL	Plasma	deCODE	SCZ	Inverse variance weighted	2	-0.0700895	0.0900855	0.436549	0.93231	(0.78, 1.11)
TTL	cis-pQTL	Plasma	deCODE	SCZ	Wald ratio	1	0.168101	0.216239	0.436933	1.18306	(0.77, 1.81)
IVD	cis-pQTL	Plasma	deCODE	SCZ	Inverse variance weighted	2	0.0758334	0.0975656	0.437008	1.07878	(0.89, 1.31)
ITIH5	cis-pQTL	Plasma	deCODE	SCZ	Inverse variance weighted	6	0.0340092	0.043951	0.439051	1.03459	(0.95, 1.13)
PMEL	cis-pQTL	Plasma	deCODE	SCZ	Inverse variance weighted	3	-0.0486472	0.0628917	0.439222	0.952517	(0.84, 1.08)
LILRB3	cis-pQTL	Plasma	deCODE	SCZ	Inverse variance weighted	13	-0.0158728	0.020529	0.439411	0.984253	(0.95, 1.02)
ECI2	cis-pQTL	Plasma	deCODE	SCZ	Inverse variance weighted	3	0.0604569	0.0783625	0.440409	1.06232	(0.91, 1.24)
LGR4	cis-pQTL	Plasma	deCODE	SCZ	Wald ratio	1	-0.130952	0.170069	0.441301	0.877259	(0.63, 1.22)
ERBB3	cis-pQTL	Plasma	deCODE	SCZ	Wald ratio	1	0.077892	0.101502	0.442847	1.08101	(0.89, 1.32)
KLB	cis-pQTL	Plasma	deCODE	SCZ	Inverse variance weighted	10	-0.0187287	0.0244511	0.443697	0.981446	(0.94, 1.03)
ASIP	cis-pQTL	Plasma	deCODE	SCZ	Inverse variance weighted	3	-0.0319521	0.0417906	0.444525	0.968553	(0.89, 1.05)
TFF3	cis-pQTL	Plasma	deCODE	SCZ	Inverse variance weighted	4	-0.0567614	0.074278	0.444763	0.944819	(0.82, 1.09)
PTHLH	cis-pQTL	Plasma	deCODE	SCZ	Inverse variance weighted	2	-0.089827	0.118661	0.449046	0.914089	(0.72, 1.15)
HSPG2	cis-pQTL	Plasma	deCODE	SCZ	Inverse variance weighted	4	0.0356684	0.0471421	0.449281	1.03631	(0.94, 1.14)
ARHGAP45	cis-pQTL	Plasma	deCODE	SCZ	Wald ratio	1	0.0696085	0.0920857	0.449703	1.07209	(0.9, 1.28)
PRXL2A	cis-pQTL	Plasma	deCODE	SCZ	Wald ratio	1	0.0872536	0.115441	0.449751	1.09117	(0.87, 1.37)
GNPTG	cis-pQTL	Plasma	deCODE	SCZ	Inverse variance weighted	3	0.0399789	0.0530577	0.45115	1.04079	(0.94, 1.15)
GAS6	cis-pQTL	Plasma	deCODE	SCZ	Inverse variance weighted	4	-0.0395105	0.0524567	0.451329	0.96126	(0.87, 1.07)
AP1G2	cis-pQTL	Plasma	deCODE	SCZ	Inverse variance weighted	3	0.0466605	0.0620542	0.452092	1.04777	(0.93, 1.18)
FCRL6	cis-pQTL	Plasma	deCODE	SCZ	Wald ratio	1	0.0648384	0.0862408	0.452153	1.06699	(0.9, 1.26)
CD109	cis-pQTL	Plasma	deCODE	SCZ	Inverse variance weighted	8	0.0347295	0.0462485	0.452694	1.03534	(0.95, 1.13)
CDH5	cis-pQTL	Plasma	deCODE	SCZ	Inverse variance weighted	2	-0.0599901	0.0800041	0.453352	0.941774	(0.81, 1.1)
PENK	cis-pQTL	Plasma	deCODE	SCZ	Inverse variance weighted	5	0.0421565	0.056242	0.453523	1.04306	(0.93, 1.16)
CASP3	cis-pQTL	Plasma	deCODE	SCZ	Inverse variance weighted	2	0.155045	0.207434	0.454794	1.16771	(0.78, 1.75)
CACNA2D3	cis-pQTL	Plasma	deCODE	SCZ	Inverse variance weighted	4	0.0637011	0.0853096	0.455242	1.06577	(0.9, 1.26)
PNLIP	cis-pQTL	Plasma	deCODE	SCZ	Inverse variance weighted	2	0.115872	0.155221	0.455368	1.12285	(0.83, 1.52)
DLK1	cis-pQTL	Plasma	deCODE	SCZ	Inverse variance weighted	6	0.0250388	0.0335949	0.45608	1.02535	(0.96, 1.1)
IGFALS	cis-pQTL	Plasma	deCODE	SCZ	Inverse variance weighted	7	-0.0440589	0.0591427	0.456296	0.956898	(0.85, 1.07)
CHI3L1	cis-pQTL	Plasma	deCODE	SCZ	Inverse variance weighted	10	-0.0126304	0.0169677	0.456646	0.987449	(0.96, 1.02)
ANXA11	cis-pQTL	Plasma	deCODE	SCZ	Inverse variance weighted	3	0.0892999	0.120134	0.457279	1.09341	(0.86, 1.38)
ARFIP1	cis-pQTL	Plasma	deCODE	SCZ	Inverse variance weighted	2	-0.0388919	0.0523927	0.457896	0.961855	(0.87, 1.07)
PIGR	cis-pQTL	Plasma	deCODE	SCZ	Wald ratio	1	-0.0548103	0.0739118	0.458352	0.946665	(0.82, 1.09)
NEK7	cis-pQTL	Plasma	deCODE	SCZ	Wald ratio	1	-0.0995711	0.134312	0.458486	0.905226	(0.7, 1.18)
RAD23B	cis-pQTL	Plasma	deCODE	SCZ	Wald ratio	1	0.154409	0.209023	0.46008	1.16697	(0.77, 1.76)
ARHGEF25	cis-pQTL	Plasma	deCODE	SCZ	Inverse variance weighted	2	0.071868	0.0973554	0.460391	1.07451	(0.89, 1.3)
B4GALT7	cis-pQTL	Plasma	deCODE	SCZ	Inverse variance weighted	5	0.0849614	0.115261	0.46105	1.08868	(0.87, 1.36)
CRHBP	cis-pQTL	Plasma	deCODE	SCZ	Inverse variance weighted	5	0.0189763	0.0257574	0.461286	1.01916	(0.97, 1.07)
GATM	cis-pQTL	Plasma	deCODE	SCZ	Wald ratio	1	0.0491413	0.0668541	0.462307	1.05037	(0.92, 1.2)
BCAN	cis-pQTL	Plasma	deCODE	SCZ	Inverse variance weighted	2	0.0463603	0.0631248	0.462691	1.04745	(0.93, 1.19)
CMPK1	cis-pQTL	Plasma	deCODE	SCZ	Wald ratio	1	0.110912	0.151457	0.463987	1.1173	(0.83, 1.5)
NRCAM	cis-pQTL	Plasma	deCODE	SCZ	Wald ratio	1	0.123779	0.16941	0.464994	1.13177	(0.81, 1.58)
VWA2	cis-pQTL	Plasma	deCODE	SCZ	Inverse variance weighted	5	0.0341414	0.0467701	0.465401	1.03473	(0.94, 1.13)
GGH	cis-pQTL	Plasma	deCODE	SCZ	Inverse variance weighted	4	-0.0215467	0.0296012	0.466677	0.978684	(0.92, 1.04)
PDGFRL	cis-pQTL	Plasma	deCODE	SCZ	Inverse variance weighted	3	-0.0400589	0.0550585	0.466877	0.960733	(0.86, 1.07)
PPIH	cis-pQTL	Plasma	deCODE	SCZ	Wald ratio	1	-0.148209	0.204192	0.467943	0.862251	(0.58, 1.29)
UAP1	cis-pQTL	Plasma	deCODE	SCZ	Wald ratio	1	-0.168905	0.232971	0.46845	0.844589	(0.53, 1.33)
GZMK	cis-pQTL	Plasma	deCODE	SCZ	Inverse variance weighted	2	-0.0514271	0.071029	0.469048	0.949873	(0.83, 1.09)
PLTP	cis-pQTL	Plasma	deCODE	SCZ	Inverse variance weighted	6	0.025279	0.0350067	0.470221	1.0256	(0.96, 1.1)
CRADD	cis-pQTL	Plasma	deCODE	SCZ	Wald ratio	1	0.310753	0.431447	0.471366	1.36445	(0.59, 3.18)
MET	cis-pQTL	Plasma	deCODE	SCZ	Inverse variance weighted	4	-0.0531774	0.0739296	0.471957	0.948212	(0.82, 1.1)
GUCA2B	cis-pQTL	Plasma	deCODE	SCZ	Inverse variance weighted	2	-0.0650476	0.0905153	0.472365	0.937023	(0.78, 1.12)
IGFBP1	cis-pQTL	Plasma	deCODE	SCZ	Inverse variance weighted	2	0.085181	0.118746	0.473164	1.08891	(0.86, 1.37)
ADGRE5	cis-pQTL	Plasma	deCODE	SCZ	Inverse variance weighted	2	0.0864182	0.12058	0.473568	1.09026	(0.86, 1.38)
ADK	cis-pQTL	Plasma	deCODE	SCZ	Wald ratio	1	-0.153241	0.213953	0.473843	0.857923	(0.56, 1.3)
AGFG1	cis-pQTL	Plasma	deCODE	SCZ	Wald ratio	1	0.0860558	0.120165	0.4739	1.08987	(0.86, 1.38)
TWSG1	cis-pQTL	Plasma	deCODE	SCZ	Inverse variance weighted	3	-0.0781061	0.109344	0.475034	0.924866	(0.75, 1.15)
CRELD1	cis-pQTL	Plasma	deCODE	SCZ	Inverse variance weighted	11	-0.0161309	0.0225996	0.475369	0.983998	(0.94, 1.03)
UROD	cis-pQTL	Plasma	deCODE	SCZ	Inverse variance weighted	2	-0.0314615	0.0441853	0.476443	0.969028	(0.89, 1.06)
ENTPD1	cis-pQTL	Plasma	deCODE	SCZ	Inverse variance weighted	2	0.0944593	0.133861	0.480404	1.09906	(0.85, 1.43)
KLK8	cis-pQTL	Plasma	deCODE	SCZ	Inverse variance weighted	3	-0.0407113	0.0576978	0.480439	0.960106	(0.86, 1.08)
CD36	cis-pQTL	Plasma	deCODE	SCZ	Inverse variance weighted	4	0.0430279	0.061038	0.480849	1.04397	(0.93, 1.18)
CNRIP1	cis-pQTL	Plasma	deCODE	SCZ	Inverse variance weighted	9	-0.0202713	0.0287633	0.480958	0.979933	(0.93, 1.04)
SLITRK6	cis-pQTL	Plasma	deCODE	SCZ	Inverse variance weighted	3	-0.0395288	0.0561403	0.481366	0.961242	(0.86, 1.07)
NLGN2	cis-pQTL	Plasma	deCODE	SCZ	Wald ratio	1	0.171265	0.243524	0.481883	1.18681	(0.74, 1.91)
CNTN2	cis-pQTL	Plasma	deCODE	SCZ	Inverse variance weighted	9	-0.0302648	0.0430477	0.482023	0.970189	(0.89, 1.06)
DHX58	cis-pQTL	Plasma	deCODE	SCZ	Inverse variance weighted	2	0.107531	0.153037	0.482273	1.11353	(0.82, 1.5)
BCHE	cis-pQTL	Plasma	deCODE	SCZ	Inverse variance weighted	3	-0.0733559	0.104578	0.483026	0.92927	(0.76, 1.14)
ITPA	cis-pQTL	Plasma	deCODE	SCZ	Inverse variance weighted	5	-0.0630627	0.0902142	0.484532	0.938885	(0.79, 1.12)
SOD3	cis-pQTL	Plasma	deCODE	SCZ	Inverse variance weighted	6	0.0246011	0.035198	0.484593	1.02491	(0.96, 1.1)
SELENOW	cis-pQTL	Plasma	deCODE	SCZ	Inverse variance weighted	3	0.0473722	0.0678095	0.484797	1.04851	(0.92, 1.2)
GMDS	cis-pQTL	Plasma	deCODE	SCZ	Wald ratio	1	0.148505	0.2126	0.484853	1.1601	(0.76, 1.76)
DBI	cis-pQTL	Plasma	deCODE	SCZ	Wald ratio	1	0.0327691	0.0469298	0.485016	1.03331	(0.94, 1.13)
CCN3	cis-pQTL	Plasma	deCODE	SCZ	Wald ratio	1	-0.118511	0.169725	0.485016	0.888242	(0.64, 1.24)
NUDT9	cis-pQTL	Plasma	deCODE	SCZ	Wald ratio	1	0.0790368	0.113632	0.48671	1.08224	(0.87, 1.35)
DOK2	cis-pQTL	Plasma	deCODE	SCZ	Wald ratio	1	0.222994	0.320636	0.486757	1.24981	(0.67, 2.34)
LEAP2	cis-pQTL	Plasma	deCODE	SCZ	Inverse variance weighted	4	-0.0263409	0.0379498	0.487622	0.974003	(0.9, 1.05)
A4GNT	cis-pQTL	Plasma	deCODE	SCZ	Wald ratio	1	0.118284	0.170723	0.48841	1.12556	(0.81, 1.57)
WFDC1	cis-pQTL	Plasma	deCODE	SCZ	Inverse variance weighted	5	-0.0417666	0.0602975	0.488513	0.959094	(0.85, 1.08)
SIGLEC7	cis-pQTL	Plasma	deCODE	SCZ	Inverse variance weighted	2	-0.0480528	0.0695118	0.489384	0.953083	(0.83, 1.09)
NMT2	cis-pQTL	Plasma	deCODE	SCZ	Wald ratio	1	-0.12035	0.174333	0.489975	0.88661	(0.63, 1.25)
LGMN	cis-pQTL	Plasma	deCODE	SCZ	Inverse variance weighted	3	0.0613869	0.0890314	0.49051	1.06331	(0.89, 1.27)
GRHPR	cis-pQTL	Plasma	deCODE	SCZ	Inverse variance weighted	2	0.0635113	0.0928542	0.493982	1.06557	(0.89, 1.28)
COMT	cis-pQTL	Plasma	deCODE	SCZ	Wald ratio	1	0.0887659	0.129898	0.494386	1.09282	(0.85, 1.41)
RSPO3	cis-pQTL	Plasma	deCODE	SCZ	Inverse variance weighted	2	-0.0593936	0.0869321	0.494469	0.942336	(0.79, 1.12)
HIBCH	cis-pQTL	Plasma	deCODE	SCZ	Inverse variance weighted	4	0.0287386	0.0421669	0.495527	1.02916	(0.95, 1.12)
CROT	cis-pQTL	Plasma	deCODE	SCZ	Inverse variance weighted	7	0.0244678	0.0359882	0.496578	1.02477	(0.95, 1.1)
PSMB1	cis-pQTL	Plasma	deCODE	SCZ	Inverse variance weighted	2	-0.0596062	0.087724	0.496838	0.942135	(0.79, 1.12)
C1QTNF3	cis-pQTL	Plasma	deCODE	SCZ	Wald ratio	1	0.0576969	0.0850473	0.497512	1.05939	(0.9, 1.25)
MCEMP1	cis-pQTL	Plasma	deCODE	SCZ	Wald ratio	1	-0.158225	0.233414	0.497851	0.853657	(0.54, 1.35)
TNFSF14	cis-pQTL	Plasma	deCODE	SCZ	Wald ratio	1	-0.143059	0.211041	0.497851	0.866703	(0.57, 1.31)
GPC6	cis-pQTL	Plasma	deCODE	SCZ	Wald ratio	1	-0.132948	0.196151	0.497909	0.875511	(0.6, 1.29)
LTF	cis-pQTL	Plasma	deCODE	SCZ	Wald ratio	1	0.0565897	0.0835383	0.498146	1.05822	(0.9, 1.25)
MUC16	cis-pQTL	Plasma	deCODE	SCZ	Inverse variance weighted	2	-0.0629846	0.0931952	0.499146	0.938958	(0.78, 1.13)
OLFML3	cis-pQTL	Plasma	deCODE	SCZ	Wald ratio	1	-0.0827097	0.122576	0.499825	0.920618	(0.72, 1.17)
LILRA4	cis-pQTL	Plasma	deCODE	SCZ	Inverse variance weighted	6	0.023831	0.0353521	0.500245	1.02412	(0.96, 1.1)
CRYZ	cis-pQTL	Plasma	deCODE	SCZ	Inverse variance weighted	6	0.0191058	0.0283791	0.500798	1.01929	(0.96, 1.08)
TBCE	cis-pQTL	Plasma	deCODE	SCZ	Inverse variance weighted	2	-0.0659211	0.0981417	0.501779	0.936205	(0.77, 1.13)
SWAP70	cis-pQTL	Plasma	deCODE	SCZ	Inverse variance weighted	4	0.0327389	0.0487738	0.502068	1.03328	(0.94, 1.14)
RALB	cis-pQTL	Plasma	deCODE	SCZ	Wald ratio	1	0.0320281	0.0477875	0.502717	1.03255	(0.94, 1.13)
MAPK9	cis-pQTL	Plasma	deCODE	SCZ	Inverse variance weighted	2	-0.0465908	0.0695701	0.503051	0.954478	(0.83, 1.09)
HBZ	cis-pQTL	Plasma	deCODE	SCZ	Inverse variance weighted	5	-0.0283688	0.0424021	0.503469	0.97203	(0.89, 1.06)
ENTPD5	cis-pQTL	Plasma	deCODE	SCZ	Inverse variance weighted	6	0.0226217	0.0338878	0.504424	1.02288	(0.96, 1.09)
PNP	cis-pQTL	Plasma	deCODE	SCZ	Inverse variance weighted	2	-0.048133	0.0723454	0.505844	0.953007	(0.83, 1.1)
FCN3	cis-pQTL	Plasma	deCODE	SCZ	Inverse variance weighted	6	-0.0410237	0.0618833	0.507382	0.959806	(0.85, 1.08)
HSPB1	cis-pQTL	Plasma	deCODE	SCZ	Inverse variance weighted	5	0.0223457	0.033756	0.507986	1.0226	(0.96, 1.09)
LDHC	cis-pQTL	Plasma	deCODE	SCZ	Wald ratio	1	-0.154731	0.234658	0.509647	0.856646	(0.54, 1.36)
ARPC1B	cis-pQTL	Plasma	deCODE	SCZ	Wald ratio	1	0.0840562	0.127552	0.509898	1.08769	(0.85, 1.4)
NADK	cis-pQTL	Plasma	deCODE	SCZ	Wald ratio	1	0.0588432	0.0893593	0.510216	1.06061	(0.89, 1.26)
CAMK2D	cis-pQTL	Plasma	deCODE	SCZ	Wald ratio	1	0.159555	0.243155	0.511704	1.17299	(0.73, 1.89)
ANXA2	cis-pQTL	Plasma	deCODE	SCZ	Inverse variance weighted	4	-0.0208252	0.031849	0.513195	0.97939	(0.92, 1.04)
MTHFD1	cis-pQTL	Plasma	deCODE	SCZ	Inverse variance weighted	4	-0.0805224	0.123189	0.513339	0.922634	(0.72, 1.17)
XCL2	cis-pQTL	Plasma	deCODE	SCZ	Wald ratio	1	0.139728	0.21416	0.514112	1.14996	(0.76, 1.75)
ADH1C	cis-pQTL	Plasma	deCODE	SCZ	Wald ratio	1	-0.0554739	0.0850422	0.514201	0.946037	(0.8, 1.12)
PHPT1	cis-pQTL	Plasma	deCODE	SCZ	Wald ratio	1	0.0383786	0.0589833	0.515261	1.03912	(0.93, 1.17)
RAP1GDS1	cis-pQTL	Plasma	deCODE	SCZ	Wald ratio	1	-0.146317	0.225852	0.517084	0.863884	(0.55, 1.34)
SPINK2	cis-pQTL	Plasma	deCODE	SCZ	Inverse variance weighted	3	0.0280225	0.043281	0.517338	1.02842	(0.94, 1.12)
SLITRK3	cis-pQTL	Plasma	deCODE	SCZ	Inverse variance weighted	4	-0.0682201	0.105368	0.517342	0.934055	(0.76, 1.15)
ADPRS	cis-pQTL	Plasma	deCODE	SCZ	Inverse variance weighted	3	0.0507389	0.0783833	0.517426	1.05205	(0.9, 1.23)
ALDH6A1	cis-pQTL	Plasma	deCODE	SCZ	Wald ratio	1	0.0970481	0.150211	0.518227	1.10191	(0.82, 1.48)
SYT11	cis-pQTL	Plasma	deCODE	SCZ	Wald ratio	1	-0.118438	0.183374	0.518357	0.888307	(0.62, 1.27)
TNFAIP3	cis-pQTL	Plasma	deCODE	SCZ	Wald ratio	1	0.0465832	0.0722904	0.519323	1.04769	(0.91, 1.21)
CPN2	cis-pQTL	Plasma	deCODE	SCZ	Inverse variance weighted	7	0.027889	0.0433287	0.519795	1.02828	(0.94, 1.12)
CTSZ	cis-pQTL	Plasma	deCODE	SCZ	Inverse variance weighted	5	-0.0324763	0.0505423	0.520511	0.968045	(0.88, 1.07)
COLEC10	cis-pQTL	Plasma	deCODE	SCZ	Wald ratio	1	-0.128328	0.199995	0.521098	0.879565	(0.59, 1.3)
HTN3	cis-pQTL	Plasma	deCODE	SCZ	Wald ratio	1	-0.0558877	0.087186	0.521512	0.945645	(0.8, 1.12)
IL12RB1	cis-pQTL	Plasma	deCODE	SCZ	Wald ratio	1	0.0898192	0.140591	0.522907	1.09398	(0.83, 1.44)
SEMA3G	cis-pQTL	Plasma	deCODE	SCZ	Inverse variance weighted	4	0.0548876	0.0860009	0.523329	1.05642	(0.89, 1.25)
TPST2	cis-pQTL	Plasma	deCODE	SCZ	Inverse variance weighted	2	0.0712015	0.112156	0.525531	1.0738	(0.86, 1.34)
FN1	cis-pQTL	Plasma	deCODE	SCZ	Wald ratio	1	0.0443154	0.0699072	0.526135	1.04531	(0.91, 1.2)
HSF1	cis-pQTL	Plasma	deCODE	SCZ	Wald ratio	1	-0.111185	0.175587	0.526592	0.894773	(0.63, 1.26)
CCNH	cis-pQTL	Plasma	deCODE	SCZ	Wald ratio	1	0.0840823	0.132876	0.526872	1.08772	(0.84, 1.41)
ANXA4	cis-pQTL	Plasma	deCODE	SCZ	Inverse variance weighted	2	-0.0279013	0.044352	0.529293	0.972484	(0.89, 1.06)
PNLIPRP2	cis-pQTL	Plasma	deCODE	SCZ	Inverse variance weighted	5	0.0110634	0.0175966	0.52953	1.01112	(0.98, 1.05)
ART3	cis-pQTL	Plasma	deCODE	SCZ	Inverse variance weighted	2	-0.028141	0.0449631	0.531401	0.972251	(0.89, 1.06)
COMP	cis-pQTL	Plasma	deCODE	SCZ	Inverse variance weighted	4	0.0477279	0.0763308	0.531789	1.04889	(0.9, 1.22)
TFF1	cis-pQTL	Plasma	deCODE	SCZ	Inverse variance weighted	3	0.0238259	0.0381412	0.532183	1.02411	(0.95, 1.1)
SORD	cis-pQTL	Plasma	deCODE	SCZ	Inverse variance weighted	3	-0.0669338	0.107157	0.532213	0.935257	(0.76, 1.15)
GP1BA	cis-pQTL	Plasma	deCODE	SCZ	Inverse variance weighted	4	-0.0512765	0.0825227	0.534361	0.950016	(0.81, 1.12)
RIDA	cis-pQTL	Plasma	deCODE	SCZ	Inverse variance weighted	2	-0.0272032	0.043829	0.534819	0.973163	(0.89, 1.06)
CBLN4	cis-pQTL	Plasma	deCODE	SCZ	Inverse variance weighted	5	-0.0268246	0.0432579	0.535187	0.973532	(0.89, 1.06)
IDH1	cis-pQTL	Plasma	deCODE	SCZ	Inverse variance weighted	3	0.032522	0.05251	0.535686	1.03306	(0.93, 1.15)
RPS6KA1	cis-pQTL	Plasma	deCODE	SCZ	Wald ratio	1	0.0702046	0.113493	0.536193	1.07273	(0.86, 1.34)
OXT	cis-pQTL	Plasma	deCODE	SCZ	Inverse variance weighted	4	-0.0217308	0.0351424	0.536336	0.978504	(0.91, 1.05)
IDI2	cis-pQTL	Plasma	deCODE	SCZ	Inverse variance weighted	2	-0.0457373	0.0742519	0.537911	0.955293	(0.83, 1.1)
NCAN	cis-pQTL	Plasma	deCODE	SCZ	Wald ratio	1	0.0377556	0.0616044	0.539961	1.03848	(0.92, 1.17)
MTHFD2	cis-pQTL	Plasma	deCODE	SCZ	Inverse variance weighted	2	0.0634878	0.103811	0.54082	1.06555	(0.87, 1.31)
TLR3	cis-pQTL	Plasma	deCODE	SCZ	Inverse variance weighted	5	-0.0294667	0.0482081	0.541042	0.970963	(0.88, 1.07)
PDGFRA	cis-pQTL	Plasma	deCODE	SCZ	Inverse variance weighted	3	-0.0518783	0.0849386	0.541349	0.949444	(0.8, 1.12)
MYOM2	cis-pQTL	Plasma	deCODE	SCZ	Wald ratio	1	0.249804	0.409093	0.541445	1.28377	(0.58, 2.86)
ARB2A	cis-pQTL	Plasma	deCODE	SCZ	Wald ratio	1	0.103304	0.169781	0.542887	1.10883	(0.79, 1.55)
HSD17B14	cis-pQTL	Plasma	deCODE	SCZ	Inverse variance weighted	2	-0.10433	0.172543	0.545407	0.900928	(0.64, 1.26)
CLPS	cis-pQTL	Plasma	deCODE	SCZ	Inverse variance weighted	8	0.0157704	0.026084	0.545444	1.0159	(0.97, 1.07)
PSAT1	cis-pQTL	Plasma	deCODE	SCZ	Wald ratio	1	-0.140716	0.233112	0.546082	0.868736	(0.55, 1.37)
SCARF1	cis-pQTL	Plasma	deCODE	SCZ	Inverse variance weighted	4	0.0219146	0.0363194	0.546252	1.02216	(0.95, 1.1)
MFAP4	cis-pQTL	Plasma	deCODE	SCZ	Inverse variance weighted	2	-0.206964	0.343038	0.546291	0.813049	(0.42, 1.59)
BTNL8	cis-pQTL	Plasma	deCODE	SCZ	Wald ratio	1	-0.138999	0.231421	0.548084	0.870229	(0.55, 1.37)
SIRPA	cis-pQTL	Plasma	deCODE	SCZ	Inverse variance weighted	6	-0.0331274	0.0551723	0.548216	0.967415	(0.87, 1.08)
STIM1	cis-pQTL	Plasma	deCODE	SCZ	Wald ratio	1	0.0714705	0.119062	0.548319	1.07409	(0.85, 1.36)
GLO1	cis-pQTL	Plasma	deCODE	SCZ	Wald ratio	1	-0.0600425	0.100037	0.548369	0.941725	(0.77, 1.15)
MAN1A2	cis-pQTL	Plasma	deCODE	SCZ	Inverse variance weighted	4	0.0528634	0.088186	0.548871	1.05429	(0.89, 1.25)
IL11RA	cis-pQTL	Plasma	deCODE	SCZ	Inverse variance weighted	2	0.0918464	0.153386	0.549312	1.0962	(0.81, 1.48)
BIN1	cis-pQTL	Plasma	deCODE	SCZ	Inverse variance weighted	2	-0.0627789	0.104977	0.549825	0.939151	(0.76, 1.15)
CBLN1	cis-pQTL	Plasma	deCODE	SCZ	Inverse variance weighted	7	-0.0329767	0.0552317	0.550467	0.967561	(0.87, 1.08)
IFNL3	cis-pQTL	Plasma	deCODE	SCZ	Wald ratio	1	-0.138406	0.231918	0.550647	0.870745	(0.55, 1.37)
RAB31	cis-pQTL	Plasma	deCODE	SCZ	Inverse variance weighted	2	-0.0574146	0.0962722	0.550923	0.944203	(0.78, 1.14)
GNMT	cis-pQTL	Plasma	deCODE	SCZ	Inverse variance weighted	3	-0.0290507	0.0487211	0.550998	0.971367	(0.88, 1.07)
C3	cis-pQTL	Plasma	deCODE	SCZ	Wald ratio	1	-0.109225	0.1832	0.551035	0.896528	(0.63, 1.28)
ST3GAL6	cis-pQTL	Plasma	deCODE	SCZ	Inverse variance weighted	9	-0.0126331	0.0212387	0.551967	0.987446	(0.95, 1.03)
HAVCR2	cis-pQTL	Plasma	deCODE	SCZ	Inverse variance weighted	3	0.0602892	0.101376	0.552039	1.06214	(0.87, 1.3)
CD160	cis-pQTL	Plasma	deCODE	SCZ	Wald ratio	1	0.0494961	0.0832349	0.552074	1.05074	(0.89, 1.24)
UNC5D	cis-pQTL	Plasma	deCODE	SCZ	Inverse variance weighted	2	0.059087	0.0998078	0.553846	1.06087	(0.87, 1.29)
USP15	cis-pQTL	Plasma	deCODE	SCZ	Wald ratio	1	-0.136927	0.231774	0.554668	0.872034	(0.55, 1.37)
CPZ	cis-pQTL	Plasma	deCODE	SCZ	Wald ratio	1	0.0997383	0.169286	0.555746	1.10488	(0.79, 1.54)
MPST	cis-pQTL	Plasma	deCODE	SCZ	Wald ratio	1	-0.146635	0.25	0.557512	0.863609	(0.53, 1.41)
ALDH1A1	cis-pQTL	Plasma	deCODE	SCZ	Wald ratio	1	-0.0667032	0.113827	0.557871	0.935473	(0.75, 1.17)
ARL3	cis-pQTL	Plasma	deCODE	SCZ	Inverse variance weighted	2	0.195439	0.334281	0.558779	1.21585	(0.63, 2.34)
KCNAB2	cis-pQTL	Plasma	deCODE	SCZ	Wald ratio	1	0.0962535	0.164975	0.559595	1.10104	(0.8, 1.52)
TNFRSF21	cis-pQTL	Plasma	deCODE	SCZ	Inverse variance weighted	2	0.0528185	0.0909493	0.561411	1.05424	(0.88, 1.26)
SDSL	cis-pQTL	Plasma	deCODE	SCZ	Inverse variance weighted	3	0.0616368	0.106306	0.562045	1.06358	(0.86, 1.31)
CXCL8	cis-pQTL	Plasma	deCODE	SCZ	Wald ratio	1	-0.102316	0.176545	0.562219	0.902744	(0.64, 1.28)
NT5E	cis-pQTL	Plasma	deCODE	SCZ	Inverse variance weighted	4	-0.025929	0.0447579	0.562376	0.974404	(0.89, 1.06)
NAPG	cis-pQTL	Plasma	deCODE	SCZ	Wald ratio	1	0.083925	0.144918	0.562507	1.08755	(0.82, 1.44)
CHL1	cis-pQTL	Plasma	deCODE	SCZ	Inverse variance weighted	4	-0.0533599	0.0924552	0.563843	0.948039	(0.79, 1.14)
CRNN	cis-pQTL	Plasma	deCODE	SCZ	Wald ratio	1	0.0512914	0.0890408	0.564586	1.05263	(0.88, 1.25)
BPIFB1	cis-pQTL	Plasma	deCODE	SCZ	Inverse variance weighted	7	0.0206332	0.0358347	0.564757	1.02085	(0.95, 1.1)
CYTL1	cis-pQTL	Plasma	deCODE	SCZ	Inverse variance weighted	5	-0.0181265	0.0315146	0.565171	0.982037	(0.92, 1.04)
CXCL16	cis-pQTL	Plasma	deCODE	SCZ	Inverse variance weighted	3	0.0406532	0.0707202	0.565396	1.04149	(0.91, 1.2)
IGFBP6	cis-pQTL	Plasma	deCODE	SCZ	Wald ratio	1	-0.0870104	0.151468	0.565665	0.916668	(0.68, 1.23)
HK2	cis-pQTL	Plasma	deCODE	SCZ	Wald ratio	1	-0.104538	0.18201	0.56573	0.900741	(0.63, 1.29)
PGM1	cis-pQTL	Plasma	deCODE	SCZ	Inverse variance weighted	2	-0.0771146	0.134323	0.565901	0.925784	(0.71, 1.2)
UBLCP1	cis-pQTL	Plasma	deCODE	SCZ	Inverse variance weighted	3	-0.048016	0.0836475	0.565949	0.953119	(0.81, 1.12)
SERPINA12	cis-pQTL	Plasma	deCODE	SCZ	Inverse variance weighted	6	-0.012618	0.0220009	0.566293	0.987461	(0.95, 1.03)
COLEC12	cis-pQTL	Plasma	deCODE	SCZ	Inverse variance weighted	3	-0.0372101	0.0651393	0.567838	0.963474	(0.85, 1.09)
PCBD1	cis-pQTL	Plasma	deCODE	SCZ	Inverse variance weighted	4	-0.043764	0.0766511	0.568033	0.95718	(0.82, 1.11)
VWA1	cis-pQTL	Plasma	deCODE	SCZ	Inverse variance weighted	3	0.0765844	0.13439	0.568769	1.07959	(0.83, 1.4)
VIM	cis-pQTL	Plasma	deCODE	SCZ	Inverse variance weighted	3	0.0620282	0.109338	0.570506	1.06399	(0.86, 1.32)
MMP12	cis-pQTL	Plasma	deCODE	SCZ	Inverse variance weighted	6	0.0138665	0.0245269	0.571829	1.01396	(0.97, 1.06)
ADIPOQ	cis-pQTL	Plasma	deCODE	SCZ	Inverse variance weighted	4	0.0256254	0.0453425	0.571971	1.02596	(0.94, 1.12)
CRTAC1	cis-pQTL	Plasma	deCODE	SCZ	Inverse variance weighted	7	-0.0148725	0.0263194	0.57202	0.985238	(0.94, 1.04)
DEF6	cis-pQTL	Plasma	deCODE	SCZ	Wald ratio	1	0.0337617	0.0598456	0.572654	1.03434	(0.92, 1.16)
APOF	cis-pQTL	Plasma	deCODE	SCZ	Inverse variance weighted	3	0.0725024	0.128669	0.573107	1.0752	(0.84, 1.38)
LDHA	cis-pQTL	Plasma	deCODE	SCZ	Wald ratio	1	0.138738	0.246533	0.5736	1.14882	(0.71, 1.86)
EPHB6	cis-pQTL	Plasma	deCODE	SCZ	Inverse variance weighted	4	-0.0275096	0.0489692	0.574271	0.972865	(0.88, 1.07)
CCDC50	cis-pQTL	Plasma	deCODE	SCZ	Wald ratio	1	-0.122201	0.217575	0.574355	0.884971	(0.58, 1.36)
CNTN5	cis-pQTL	Plasma	deCODE	SCZ	Inverse variance weighted	5	-0.0318436	0.0567201	0.574514	0.968658	(0.87, 1.08)
GCKR	cis-pQTL	Plasma	deCODE	SCZ	Wald ratio	1	0.0704222	0.125474	0.574628	1.07296	(0.84, 1.37)
ADSS1	cis-pQTL	Plasma	deCODE	SCZ	Inverse variance weighted	4	-0.0242991	0.0432967	0.574646	0.975994	(0.9, 1.06)
AASDHPPT	cis-pQTL	Plasma	deCODE	SCZ	Wald ratio	1	-0.139516	0.24863	0.574702	0.869779	(0.53, 1.42)
PSG4	cis-pQTL	Plasma	deCODE	SCZ	Inverse variance weighted	7	-0.0173773	0.0309901	0.574978	0.982773	(0.92, 1.04)
UROS	cis-pQTL	Plasma	deCODE	SCZ	Inverse variance weighted	4	0.0331194	0.0591076	0.575259	1.03367	(0.92, 1.16)
PPIL1	cis-pQTL	Plasma	deCODE	SCZ	Inverse variance weighted	7	-0.0216962	0.0387917	0.575957	0.978537	(0.91, 1.06)
MMP8	cis-pQTL	Plasma	deCODE	SCZ	Inverse variance weighted	3	-0.0295625	0.0528882	0.576188	0.97087	(0.88, 1.08)
CST1	cis-pQTL	Plasma	deCODE	SCZ	Inverse variance weighted	5	0.0136055	0.0244412	0.577758	1.0137	(0.97, 1.06)
RNASE3	cis-pQTL	Plasma	deCODE	SCZ	Inverse variance weighted	3	-0.0232988	0.0418794	0.577985	0.976971	(0.9, 1.06)
APOE	cis-pQTL	Plasma	deCODE	SCZ	Inverse variance weighted	4	0.0279943	0.0503503	0.578218	1.02839	(0.93, 1.14)
PPP2R5A	cis-pQTL	Plasma	deCODE	SCZ	Wald ratio	1	0.123818	0.222773	0.578345	1.13181	(0.73, 1.75)
NPL	cis-pQTL	Plasma	deCODE	SCZ	Inverse variance weighted	2	0.0375423	0.0678464	0.580029	1.03826	(0.91, 1.19)
TNFAIP8	cis-pQTL	Plasma	deCODE	SCZ	Inverse variance weighted	2	0.0628411	0.113831	0.580908	1.06486	(0.85, 1.33)
SH3BP2	cis-pQTL	Plasma	deCODE	SCZ	Wald ratio	1	0.143772	0.260828	0.581486	1.15462	(0.69, 1.93)
POSTN	cis-pQTL	Plasma	deCODE	SCZ	Inverse variance weighted	5	0.0247419	0.0449279	0.581838	1.02505	(0.94, 1.12)
CD248	cis-pQTL	Plasma	deCODE	SCZ	Inverse variance weighted	2	0.126268	0.229421	0.582061	1.13459	(0.72, 1.78)
SHMT1	cis-pQTL	Plasma	deCODE	SCZ	Inverse variance weighted	5	-0.0288744	0.052625	0.583224	0.971539	(0.88, 1.08)
ACAT1	cis-pQTL	Plasma	deCODE	SCZ	Wald ratio	1	0.0677245	0.123932	0.584746	1.07007	(0.84, 1.36)
CNN1	cis-pQTL	Plasma	deCODE	SCZ	Wald ratio	1	0.231324	0.424486	0.585788	1.26027	(0.55, 2.9)
PCBD2	cis-pQTL	Plasma	deCODE	SCZ	Wald ratio	1	-0.117553	0.215792	0.585926	0.889094	(0.58, 1.36)
PYY	cis-pQTL	Plasma	deCODE	SCZ	Wald ratio	1	0.0811621	0.149533	0.587288	1.08455	(0.81, 1.45)
CADM1	cis-pQTL	Plasma	deCODE	SCZ	Wald ratio	1	0.044182	0.0816263	0.58832	1.04517	(0.89, 1.23)
FGFR3	cis-pQTL	Plasma	deCODE	SCZ	Inverse variance weighted	3	0.0578399	0.107117	0.589218	1.05955	(0.86, 1.31)
RAB21	cis-pQTL	Plasma	deCODE	SCZ	Wald ratio	1	0.102048	0.189472	0.590169	1.10744	(0.76, 1.61)
LILRA2	cis-pQTL	Plasma	deCODE	SCZ	Inverse variance weighted	6	-0.0193179	0.0359151	0.590662	0.980867	(0.91, 1.05)
RAB1A	cis-pQTL	Plasma	deCODE	SCZ	Wald ratio	1	-0.102154	0.189922	0.590666	0.902891	(0.62, 1.31)
NME4	cis-pQTL	Plasma	deCODE	SCZ	Inverse variance weighted	2	0.103963	0.193679	0.59142	1.10956	(0.76, 1.62)
SERPINB5	cis-pQTL	Plasma	deCODE	SCZ	Wald ratio	1	0.043843	0.0817335	0.591672	1.04482	(0.89, 1.23)
CCL19	cis-pQTL	Plasma	deCODE	SCZ	Wald ratio	1	0.126264	0.235386	0.591672	1.13458	(0.72, 1.8)
GCA	cis-pQTL	Plasma	deCODE	SCZ	Inverse variance weighted	2	-0.0203185	0.0379244	0.592122	0.979886	(0.91, 1.06)
ROR1	cis-pQTL	Plasma	deCODE	SCZ	Inverse variance weighted	3	0.023282	0.0434761	0.592295	1.02356	(0.94, 1.11)
NMRAL1	cis-pQTL	Plasma	deCODE	SCZ	Inverse variance weighted	6	0.0230695	0.0431128	0.592584	1.02334	(0.94, 1.11)
GNPNAT1	cis-pQTL	Plasma	deCODE	SCZ	Wald ratio	1	-0.0959244	0.179391	0.592841	0.908533	(0.64, 1.29)
IL1R2	cis-pQTL	Plasma	deCODE	SCZ	Inverse variance weighted	6	0.0329771	0.0621873	0.595913	1.03353	(0.91, 1.17)
CHGA	cis-pQTL	Plasma	deCODE	SCZ	Inverse variance weighted	4	-0.0308315	0.0581662	0.596072	0.969639	(0.87, 1.09)
FJX1	cis-pQTL	Plasma	deCODE	SCZ	Inverse variance weighted	4	0.023805	0.0449241	0.596186	1.02409	(0.94, 1.12)
CTSV	cis-pQTL	Plasma	deCODE	SCZ	Inverse variance weighted	3	-0.0292962	0.0556022	0.598271	0.971129	(0.87, 1.08)
NAP1L4	cis-pQTL	Plasma	deCODE	SCZ	Wald ratio	1	0.0387506	0.0736143	0.59861	1.03951	(0.9, 1.2)
FOXJ2	cis-pQTL	Plasma	deCODE	SCZ	Wald ratio	1	-0.0833875	0.15845	0.598702	0.919995	(0.67, 1.26)
EVA1C	cis-pQTL	Plasma	deCODE	SCZ	Wald ratio	1	-0.0836186	0.159017	0.598994	0.919782	(0.67, 1.26)
SCGN	cis-pQTL	Plasma	deCODE	SCZ	Wald ratio	1	0.158854	0.302142	0.599056	1.17217	(0.65, 2.12)
EMILIN3	cis-pQTL	Plasma	deCODE	SCZ	Inverse variance weighted	2	-0.0936406	0.17833	0.599516	0.91061	(0.64, 1.29)
PLD3	cis-pQTL	Plasma	deCODE	SCZ	Wald ratio	1	-0.104137	0.198802	0.600402	0.901102	(0.61, 1.33)
PRCP	cis-pQTL	Plasma	deCODE	SCZ	Inverse variance weighted	2	0.138133	0.263791	0.600526	1.14813	(0.68, 1.93)
GSN	cis-pQTL	Plasma	deCODE	SCZ	Inverse variance weighted	3	-0.0349123	0.0667019	0.60069	0.96569	(0.85, 1.1)
ZG16B	cis-pQTL	Plasma	deCODE	SCZ	Wald ratio	1	0.0319921	0.061425	0.602484	1.03251	(0.92, 1.16)
ANXA7	cis-pQTL	Plasma	deCODE	SCZ	Wald ratio	1	-0.103419	0.198865	0.603031	0.901749	(0.61, 1.33)
PFKM	cis-pQTL	Plasma	deCODE	SCZ	Wald ratio	1	0.0362159	0.0699305	0.604539	1.03688	(0.9, 1.19)
IL18R1	cis-pQTL	Plasma	deCODE	SCZ	Inverse variance weighted	5	-0.0253147	0.048978	0.605255	0.975003	(0.89, 1.07)
PLXNA4	cis-pQTL	Plasma	deCODE	SCZ	Wald ratio	1	-0.0682356	0.132291	0.605995	0.93404	(0.72, 1.21)
PSME1	cis-pQTL	Plasma	deCODE	SCZ	Wald ratio	1	0.104742	0.203128	0.606102	1.11042	(0.75, 1.65)
CHMP2B	cis-pQTL	Plasma	deCODE	SCZ	Inverse variance weighted	3	0.0395668	0.0770101	0.607401	1.04036	(0.89, 1.21)
ARL4D	cis-pQTL	Plasma	deCODE	SCZ	Wald ratio	1	0.107069	0.209115	0.608645	1.11301	(0.74, 1.68)
IL1RN	cis-pQTL	Plasma	deCODE	SCZ	Inverse variance weighted	3	-0.0256718	0.0501976	0.60906	0.974655	(0.88, 1.08)
RARRES2	cis-pQTL	Plasma	deCODE	SCZ	Inverse variance weighted	4	-0.023588	0.046322	0.610599	0.976688	(0.89, 1.07)
ENG	cis-pQTL	Plasma	deCODE	SCZ	Inverse variance weighted	5	0.0395753	0.0778308	0.611118	1.04037	(0.89, 1.21)
LYPD3	cis-pQTL	Plasma	deCODE	SCZ	Wald ratio	1	0.0537936	0.106056	0.612	1.05527	(0.86, 1.3)
ZFAND1	cis-pQTL	Plasma	deCODE	SCZ	Wald ratio	1	0.130792	0.258026	0.612228	1.13973	(0.69, 1.89)
LILRA6	cis-pQTL	Plasma	deCODE	SCZ	Inverse variance weighted	10	-0.00992256	0.0196153	0.612956	0.990127	(0.95, 1.03)
QDPR	cis-pQTL	Plasma	deCODE	SCZ	Inverse variance weighted	3	0.0244811	0.0485537	0.614116	1.02478	(0.93, 1.13)
TNFRSF11B	cis-pQTL	Plasma	deCODE	SCZ	Inverse variance weighted	4	-0.0548704	0.108931	0.614459	0.946608	(0.76, 1.17)
EGFR	cis-pQTL	Plasma	deCODE	SCZ	Inverse variance weighted	2	0.0900528	0.178803	0.614512	1.09423	(0.77, 1.55)
ITGA2	cis-pQTL	Plasma	deCODE	SCZ	Wald ratio	1	-0.0603908	0.120015	0.614829	0.941397	(0.74, 1.19)
IL12B	cis-pQTL	Plasma	deCODE	SCZ	Inverse variance weighted	5	-0.0154054	0.0306621	0.615369	0.984713	(0.93, 1.05)
GALNT13	cis-pQTL	Plasma	deCODE	SCZ	Wald ratio	1	0.0948748	0.189072	0.615813	1.09952	(0.76, 1.59)
GUK1	cis-pQTL	Plasma	deCODE	SCZ	Inverse variance weighted	2	0.073899	0.147466	0.616284	1.0767	(0.81, 1.44)
COLGALT1	cis-pQTL	Plasma	deCODE	SCZ	Inverse variance weighted	3	0.0402613	0.08088	0.618632	1.04108	(0.89, 1.22)
NRBP1	cis-pQTL	Plasma	deCODE	SCZ	Wald ratio	1	0.110231	0.221865	0.619304	1.11654	(0.72, 1.72)
TAGLN2	cis-pQTL	Plasma	deCODE	SCZ	Wald ratio	1	0.0597185	0.120201	0.619315	1.06154	(0.84, 1.34)
CCL15	cis-pQTL	Plasma	deCODE	SCZ	Inverse variance weighted	5	-0.0113291	0.0228279	0.619693	0.988735	(0.95, 1.03)
PDHX	cis-pQTL	Plasma	deCODE	SCZ	Wald ratio	1	0.0639291	0.128856	0.619805	1.06602	(0.83, 1.37)
CCN4	cis-pQTL	Plasma	deCODE	SCZ	Inverse variance weighted	6	0.0106705	0.0216703	0.622434	1.01073	(0.97, 1.05)
MMP19	cis-pQTL	Plasma	deCODE	SCZ	Inverse variance weighted	2	-0.0520089	0.10571	0.622721	0.94932	(0.77, 1.17)
SIGLEC1	cis-pQTL	Plasma	deCODE	SCZ	Inverse variance weighted	3	0.0902102	0.183798	0.62356	1.0944	(0.76, 1.57)
KLK13	cis-pQTL	Plasma	deCODE	SCZ	Inverse variance weighted	3	0.131321	0.268842	0.625217	1.14033	(0.67, 1.93)
PLXNA1	cis-pQTL	Plasma	deCODE	SCZ	Inverse variance weighted	4	0.024663	0.0506722	0.626459	1.02497	(0.93, 1.13)
CD7	cis-pQTL	Plasma	deCODE	SCZ	Inverse variance weighted	2	0.0427878	0.0882591	0.62782	1.04372	(0.88, 1.24)
DUSP13B	cis-pQTL	Plasma	deCODE	SCZ	Wald ratio	1	-0.255264	0.529037	0.629445	0.774712	(0.27, 2.19)
FGFBP1	cis-pQTL	Plasma	deCODE	SCZ	Wald ratio	1	0.0718819	0.149226	0.630021	1.07453	(0.8, 1.44)
CRISPLD2	cis-pQTL	Plasma	deCODE	SCZ	Inverse variance weighted	4	-0.0189735	0.0395119	0.631087	0.981205	(0.91, 1.06)
PTEN	cis-pQTL	Plasma	deCODE	SCZ	Wald ratio	1	0.126281	0.263081	0.63122	1.1346	(0.68, 1.9)
ANGPT2	cis-pQTL	Plasma	deCODE	SCZ	Inverse variance weighted	2	-0.0385197	0.0805118	0.63234	0.962213	(0.82, 1.13)
KRT5	cis-pQTL	Plasma	deCODE	SCZ	Wald ratio	1	0.0384978	0.0807137	0.633386	1.03925	(0.89, 1.22)
APMAP	cis-pQTL	Plasma	deCODE	SCZ	Inverse variance weighted	2	-0.0438294	0.0924396	0.635399	0.957117	(0.8, 1.15)
GPCPD1	cis-pQTL	Plasma	deCODE	SCZ	Inverse variance weighted	2	-0.0529537	0.112042	0.63648	0.948424	(0.76, 1.18)
MCEE	cis-pQTL	Plasma	deCODE	SCZ	Wald ratio	1	-0.0813399	0.172267	0.636803	0.92188	(0.66, 1.29)
LRRC4B	cis-pQTL	Plasma	deCODE	SCZ	Inverse variance weighted	2	-0.161727	0.342763	0.637044	0.850673	(0.43, 1.67)
PLG	cis-pQTL	Plasma	deCODE	SCZ	Inverse variance weighted	5	-0.0220522	0.0467542	0.637168	0.978189	(0.89, 1.07)
PLA2G2A	cis-pQTL	Plasma	deCODE	SCZ	Inverse variance weighted	5	-0.0157939	0.0335664	0.63798	0.98433	(0.92, 1.05)
RSPO4	cis-pQTL	Plasma	deCODE	SCZ	Inverse variance weighted	3	-0.0534228	0.113615	0.638206	0.947979	(0.76, 1.18)
COL3A1	cis-pQTL	Plasma	deCODE	SCZ	Wald ratio	1	-0.0919056	0.195684	0.638596	0.912191	(0.62, 1.34)
LCP1	cis-pQTL	Plasma	deCODE	SCZ	Inverse variance weighted	3	0.0474939	0.101259	0.639044	1.04864	(0.86, 1.28)
GRAP2	cis-pQTL	Plasma	deCODE	SCZ	Wald ratio	1	-0.156444	0.334329	0.639832	0.85518	(0.44, 1.65)
S100A4	cis-pQTL	Plasma	deCODE	SCZ	Inverse variance weighted	2	-0.0546537	0.116872	0.640045	0.946813	(0.75, 1.19)
MPO	cis-pQTL	Plasma	deCODE	SCZ	Inverse variance weighted	5	0.0225463	0.0484512	0.641687	1.0228	(0.93, 1.12)
TIMP3	cis-pQTL	Plasma	deCODE	SCZ	Inverse variance weighted	7	0.0106583	0.0230348	0.643577	1.01072	(0.97, 1.06)
FABP1	cis-pQTL	Plasma	deCODE	SCZ	Wald ratio	1	-0.0475207	0.102817	0.643946	0.953591	(0.78, 1.17)
CD5L	cis-pQTL	Plasma	deCODE	SCZ	Inverse variance weighted	3	0.01805	0.039102	0.644358	1.01821	(0.94, 1.1)
GAS1	cis-pQTL	Plasma	deCODE	SCZ	Inverse variance weighted	2	0.0460136	0.0998052	0.644774	1.04709	(0.86, 1.27)
MSMP	cis-pQTL	Plasma	deCODE	SCZ	Wald ratio	1	0.080088	0.173809	0.644955	1.08338	(0.77, 1.52)
PGD	cis-pQTL	Plasma	deCODE	SCZ	Wald ratio	1	-0.0688109	0.150015	0.646454	0.933503	(0.7, 1.25)
SMOC2	cis-pQTL	Plasma	deCODE	SCZ	Inverse variance weighted	5	-0.0160137	0.0349649	0.646957	0.984114	(0.92, 1.05)
EPHA4	cis-pQTL	Plasma	deCODE	SCZ	Inverse variance weighted	2	-0.0654604	0.143621	0.648545	0.936636	(0.71, 1.24)
PPCS	cis-pQTL	Plasma	deCODE	SCZ	Wald ratio	1	-0.0488048	0.107855	0.650907	0.952367	(0.77, 1.18)
ENTPD6	cis-pQTL	Plasma	deCODE	SCZ	Wald ratio	1	0.0427034	0.0944048	0.651022	1.04363	(0.87, 1.26)
SPINK7	cis-pQTL	Plasma	deCODE	SCZ	Wald ratio	1	0.0408125	0.0902831	0.651232	1.04166	(0.87, 1.24)
MANSC4	cis-pQTL	Plasma	deCODE	SCZ	Inverse variance weighted	4	-0.0341829	0.076204	0.653741	0.966395	(0.83, 1.12)
PROC	cis-pQTL	Plasma	deCODE	SCZ	Inverse variance weighted	3	-0.0309873	0.0691678	0.654152	0.969488	(0.85, 1.11)
TXNL4B	cis-pQTL	Plasma	deCODE	SCZ	Inverse variance weighted	3	0.0834012	0.186415	0.654589	1.08698	(0.75, 1.57)
FCMR	cis-pQTL	Plasma	deCODE	SCZ	Wald ratio	1	0.0516792	0.115693	0.655099	1.05304	(0.84, 1.32)
UPP1	cis-pQTL	Plasma	deCODE	SCZ	Wald ratio	1	-0.0477012	0.106898	0.655432	0.953419	(0.77, 1.18)
FKBP1B	cis-pQTL	Plasma	deCODE	SCZ	Inverse variance weighted	2	-0.0271196	0.0608843	0.65601	0.973245	(0.86, 1.1)
REN	cis-pQTL	Plasma	deCODE	SCZ	Wald ratio	1	0.0383045	0.0859958	0.656014	1.03905	(0.88, 1.23)
KIT	cis-pQTL	Plasma	deCODE	SCZ	Wald ratio	1	-0.101489	0.227868	0.656042	0.903491	(0.58, 1.41)
ADAMTSL1	cis-pQTL	Plasma	deCODE	SCZ	Inverse variance weighted	5	0.0276565	0.0622142	0.656655	1.02804	(0.91, 1.16)
PTPN9	cis-pQTL	Plasma	deCODE	SCZ	Wald ratio	1	0.0782774	0.176179	0.656822	1.08142	(0.77, 1.53)
TSG101	cis-pQTL	Plasma	deCODE	SCZ	Wald ratio	1	-0.0332518	0.0749882	0.657457	0.967295	(0.84, 1.12)
C1R	cis-pQTL	Plasma	deCODE	SCZ	Inverse variance weighted	3	-0.0333227	0.0752907	0.658065	0.967226	(0.83, 1.12)
GPD1	cis-pQTL	Plasma	deCODE	SCZ	Wald ratio	1	-0.148769	0.337833	0.659675	0.861768	(0.44, 1.67)
COL6A2	cis-pQTL	Plasma	deCODE	SCZ	Inverse variance weighted	6	-0.022883	0.0521035	0.660528	0.977377	(0.88, 1.08)
SEMA4D	cis-pQTL	Plasma	deCODE	SCZ	Inverse variance weighted	6	-0.0150878	0.0343591	0.660574	0.985025	(0.92, 1.05)
CD58	cis-pQTL	Plasma	deCODE	SCZ	Inverse variance weighted	2	0.0286396	0.065808	0.663418	1.02905	(0.9, 1.17)
PSME2	cis-pQTL	Plasma	deCODE	SCZ	Inverse variance weighted	2	-0.0474535	0.109265	0.664071	0.953655	(0.77, 1.18)
CST5	cis-pQTL	Plasma	deCODE	SCZ	Inverse variance weighted	5	0.0159065	0.0366614	0.664379	1.01603	(0.95, 1.09)
KDR	cis-pQTL	Plasma	deCODE	SCZ	Inverse variance weighted	2	0.0204067	0.0475242	0.667635	1.02062	(0.93, 1.12)
REXO2	cis-pQTL	Plasma	deCODE	SCZ	Inverse variance weighted	2	-0.040535	0.0946662	0.668513	0.960276	(0.8, 1.16)
CCDC126	cis-pQTL	Plasma	deCODE	SCZ	Inverse variance weighted	5	-0.034418	0.0810027	0.67091	0.966168	(0.82, 1.13)
RNPEP	cis-pQTL	Plasma	deCODE	SCZ	Inverse variance weighted	3	-0.016152	0.03802	0.670962	0.983978	(0.91, 1.06)
PSG7	cis-pQTL	Plasma	deCODE	SCZ	Inverse variance weighted	2	-0.0463089	0.109154	0.671383	0.954747	(0.77, 1.18)
LUM	cis-pQTL	Plasma	deCODE	SCZ	Inverse variance weighted	5	-0.0190397	0.0449758	0.672053	0.98114	(0.9, 1.07)
SPINK6	cis-pQTL	Plasma	deCODE	SCZ	Inverse variance weighted	9	-0.00886343	0.0209913	0.672848	0.991176	(0.95, 1.03)
C1orf198	cis-pQTL	Plasma	deCODE	SCZ	Wald ratio	1	0.04241	0.100752	0.673802	1.04332	(0.86, 1.27)
ARG1	cis-pQTL	Plasma	deCODE	SCZ	Inverse variance weighted	2	0.109477	0.260515	0.674316	1.11569	(0.67, 1.86)
CCL3	cis-pQTL	Plasma	deCODE	SCZ	Inverse variance weighted	4	0.0152145	0.0363926	0.675898	1.01533	(0.95, 1.09)
UGDH	cis-pQTL	Plasma	deCODE	SCZ	Inverse variance weighted	3	0.0260278	0.0623452	0.676328	1.02637	(0.91, 1.16)
RHOC	cis-pQTL	Plasma	deCODE	SCZ	Wald ratio	1	0.0440912	0.105746	0.676712	1.04508	(0.85, 1.29)
APOA1	cis-pQTL	Plasma	deCODE	SCZ	Inverse variance weighted	3	0.029553	0.0710434	0.677421	1.02999	(0.9, 1.18)
MIF	cis-pQTL	Plasma	deCODE	SCZ	Inverse variance weighted	2	0.0672806	0.162416	0.678693	1.0696	(0.78, 1.47)
SCGB3A1	cis-pQTL	Plasma	deCODE	SCZ	Inverse variance weighted	3	0.0291137	0.0704084	0.679242	1.02954	(0.9, 1.18)
APOL1	cis-pQTL	Plasma	deCODE	SCZ	Inverse variance weighted	5	0.018853	0.0456051	0.679316	1.01903	(0.93, 1.11)
EDAR	cis-pQTL	Plasma	deCODE	SCZ	Inverse variance weighted	5	0.0125264	0.0303116	0.679421	1.01261	(0.95, 1.07)
PCSK2	cis-pQTL	Plasma	deCODE	SCZ	Wald ratio	1	-0.05372	0.129997	0.67943	0.947697	(0.73, 1.22)
CAPG	cis-pQTL	Plasma	deCODE	SCZ	Inverse variance weighted	4	-0.0242824	0.0588872	0.680079	0.97601	(0.87, 1.1)
CTSD	cis-pQTL	Plasma	deCODE	SCZ	Inverse variance weighted	6	-0.0205891	0.0503162	0.682398	0.979621	(0.89, 1.08)
NECTIN2	cis-pQTL	Plasma	deCODE	SCZ	Wald ratio	1	0.120052	0.294283	0.683314	1.12756	(0.63, 2.01)
SPINK1	cis-pQTL	Plasma	deCODE	SCZ	Wald ratio	1	-0.0397163	0.0975301	0.683846	0.961062	(0.79, 1.16)
B4GALT1	cis-pQTL	Plasma	deCODE	SCZ	Inverse variance weighted	4	-0.0306832	0.0754131	0.684104	0.969783	(0.84, 1.12)
CA10	cis-pQTL	Plasma	deCODE	SCZ	Inverse variance weighted	4	0.0188351	0.0462941	0.684113	1.01901	(0.93, 1.12)
TREM1	cis-pQTL	Plasma	deCODE	SCZ	Inverse variance weighted	7	0.0147195	0.0362405	0.684624	1.01483	(0.95, 1.09)
CLSTN2	cis-pQTL	Plasma	deCODE	SCZ	Inverse variance weighted	6	-0.030595	0.0761258	0.687758	0.969868	(0.84, 1.13)
THG1L	cis-pQTL	Plasma	deCODE	SCZ	Inverse variance weighted	3	-0.0159974	0.0398651	0.688208	0.98413	(0.91, 1.06)
FCGR3A	cis-pQTL	Plasma	deCODE	SCZ	Inverse variance weighted	6	0.013166	0.03285	0.688573	1.01325	(0.95, 1.08)
LGR5	cis-pQTL	Plasma	deCODE	SCZ	Wald ratio	1	0.0815788	0.203672	0.688759	1.085	(0.73, 1.62)
NPTX1	cis-pQTL	Plasma	deCODE	SCZ	Inverse variance weighted	6	-0.0185151	0.0463417	0.6895	0.981655	(0.9, 1.07)
SAA4	cis-pQTL	Plasma	deCODE	SCZ	Inverse variance weighted	7	0.00808183	0.0202353	0.689604	1.00811	(0.97, 1.05)
MMP2	cis-pQTL	Plasma	deCODE	SCZ	Inverse variance weighted	2	0.0415087	0.104324	0.690716	1.04238	(0.85, 1.28)
CTSO	cis-pQTL	Plasma	deCODE	SCZ	Inverse variance weighted	2	0.0292237	0.0735563	0.691148	1.02965	(0.89, 1.19)
MIA	cis-pQTL	Plasma	deCODE	SCZ	Inverse variance weighted	5	0.00963203	0.0242542	0.691273	1.00968	(0.96, 1.06)
MPPED2	cis-pQTL	Plasma	deCODE	SCZ	Wald ratio	1	-0.0350925	0.0884198	0.691452	0.965516	(0.81, 1.15)
PCYOX1	cis-pQTL	Plasma	deCODE	SCZ	Inverse variance weighted	5	-0.0137394	0.0346766	0.691945	0.986355	(0.92, 1.06)
POGLUT1	cis-pQTL	Plasma	deCODE	SCZ	Inverse variance weighted	2	-0.0213247	0.0541558	0.693753	0.978901	(0.88, 1.09)
VWC2	cis-pQTL	Plasma	deCODE	SCZ	Inverse variance weighted	4	-0.0135186	0.0343625	0.694015	0.986572	(0.92, 1.06)
GLRX2	cis-pQTL	Plasma	deCODE	SCZ	Inverse variance weighted	3	0.0303556	0.0774328	0.695039	1.03082	(0.89, 1.2)
INHBB	cis-pQTL	Plasma	deCODE	SCZ	Inverse variance weighted	4	0.0199752	0.0510069	0.69534	1.02018	(0.92, 1.13)
FMOD	cis-pQTL	Plasma	deCODE	SCZ	Inverse variance weighted	3	-0.0268205	0.0687458	0.696433	0.973536	(0.85, 1.11)
LBP	cis-pQTL	Plasma	deCODE	SCZ	Inverse variance weighted	7	0.0103399	0.0265501	0.696943	1.01039	(0.96, 1.06)
RAB22A	cis-pQTL	Plasma	deCODE	SCZ	Wald ratio	1	-0.0663694	0.170561	0.697185	0.935785	(0.67, 1.31)
RCN1	cis-pQTL	Plasma	deCODE	SCZ	Wald ratio	1	0.0339905	0.0875465	0.697826	1.03457	(0.87, 1.23)
ADGRE2	cis-pQTL	Plasma	deCODE	SCZ	Inverse variance weighted	4	-0.05813	0.149741	0.697866	0.943527	(0.7, 1.27)
PTGR1	cis-pQTL	Plasma	deCODE	SCZ	Inverse variance weighted	7	0.0145991	0.0378822	0.699955	1.01471	(0.94, 1.09)
MANSC1	cis-pQTL	Plasma	deCODE	SCZ	Inverse variance weighted	3	-0.0272738	0.070918	0.700547	0.973095	(0.85, 1.12)
GZMM	cis-pQTL	Plasma	deCODE	SCZ	Inverse variance weighted	2	0.121318	0.315477	0.700568	1.12898	(0.61, 2.1)
A2M	cis-pQTL	Plasma	deCODE	SCZ	Inverse variance weighted	2	-0.0546113	0.142467	0.701477	0.946853	(0.72, 1.25)
CDNF	cis-pQTL	Plasma	deCODE	SCZ	Inverse variance weighted	2	-0.0795469	0.208734	0.703135	0.923535	(0.61, 1.39)
EFNA3	cis-pQTL	Plasma	deCODE	SCZ	Wald ratio	1	-0.095161	0.250528	0.704063	0.909227	(0.56, 1.49)
CRH	cis-pQTL	Plasma	deCODE	SCZ	Wald ratio	1	-0.0671971	0.177111	0.704386	0.935011	(0.66, 1.32)
RGMA	cis-pQTL	Plasma	deCODE	SCZ	Inverse variance weighted	2	-0.0497247	0.131456	0.705237	0.951491	(0.74, 1.23)
TRIM3	cis-pQTL	Plasma	deCODE	SCZ	Wald ratio	1	-0.0387602	0.102892	0.70639	0.961981	(0.79, 1.18)
FETUB	cis-pQTL	Plasma	deCODE	SCZ	Inverse variance weighted	8	-0.0144024	0.0382596	0.70659	0.985701	(0.91, 1.06)
GBP1	cis-pQTL	Plasma	deCODE	SCZ	Inverse variance weighted	2	0.0428709	0.11402	0.70692	1.0438	(0.83, 1.31)
A1BG	cis-pQTL	Plasma	deCODE	SCZ	Inverse variance weighted	4	-0.0289106	0.0769424	0.707108	0.971503	(0.84, 1.13)
TNFSF15	cis-pQTL	Plasma	deCODE	SCZ	Wald ratio	1	-0.0793342	0.211508	0.707595	0.923731	(0.61, 1.4)
ANGPTL3	cis-pQTL	Plasma	deCODE	SCZ	Inverse variance weighted	3	0.0134631	0.0359851	0.708308	1.01355	(0.94, 1.09)
GDF15	cis-pQTL	Plasma	deCODE	SCZ	Inverse variance weighted	5	-0.0162349	0.0434192	0.708471	0.983896	(0.9, 1.07)
LYPLAL1	cis-pQTL	Plasma	deCODE	SCZ	Wald ratio	1	-0.0398551	0.106728	0.708831	0.960929	(0.78, 1.18)
TAC1	cis-pQTL	Plasma	deCODE	SCZ	Inverse variance weighted	3	0.0191475	0.0514284	0.70966	1.01933	(0.92, 1.13)
ATOX1	cis-pQTL	Plasma	deCODE	SCZ	Wald ratio	1	0.0587075	0.157751	0.709779	1.06047	(0.78, 1.44)
DNAJB12	cis-pQTL	Plasma	deCODE	SCZ	Wald ratio	1	-0.0492386	0.132708	0.710615	0.951954	(0.73, 1.23)
TFPI	cis-pQTL	Plasma	deCODE	SCZ	Wald ratio	1	0.0888226	0.239493	0.710729	1.09289	(0.68, 1.75)
SLIT2	cis-pQTL	Plasma	deCODE	SCZ	Inverse variance weighted	2	0.0366124	0.0990525	0.711661	1.03729	(0.85, 1.26)
NPPA	cis-pQTL	Plasma	deCODE	SCZ	Wald ratio	1	-0.0673902	0.182916	0.712559	0.93483	(0.65, 1.34)
PRSS1	cis-pQTL	Plasma	deCODE	SCZ	Wald ratio	1	0.0735657	0.200101	0.71314	1.07634	(0.73, 1.59)
HMBS	cis-pQTL	Plasma	deCODE	SCZ	Wald ratio	1	-0.0792807	0.215919	0.713487	0.923781	(0.61, 1.41)
CHGB	cis-pQTL	Plasma	deCODE	SCZ	Wald ratio	1	0.0647268	0.176294	0.713505	1.06687	(0.76, 1.51)
PTPN7	cis-pQTL	Plasma	deCODE	SCZ	Wald ratio	1	0.0968902	0.264074	0.71369	1.10174	(0.66, 1.85)
TPP1	cis-pQTL	Plasma	deCODE	SCZ	Inverse variance weighted	2	0.0338022	0.0922714	0.714116	1.03438	(0.86, 1.24)
CYB5A	cis-pQTL	Plasma	deCODE	SCZ	Wald ratio	1	-0.0512473	0.140295	0.7149	0.950044	(0.72, 1.25)
PDE4A	cis-pQTL	Plasma	deCODE	SCZ	Inverse variance weighted	3	0.0530533	0.145419	0.715238	1.05449	(0.79, 1.4)
IFNAR1	cis-pQTL	Plasma	deCODE	SCZ	Inverse variance weighted	6	-0.00938614	0.0257592	0.715574	0.990658	(0.94, 1.04)
DNAJB11	cis-pQTL	Plasma	deCODE	SCZ	Inverse variance weighted	3	-0.0280876	0.0772685	0.716226	0.972303	(0.84, 1.13)
RNASET2	cis-pQTL	Plasma	deCODE	SCZ	Inverse variance weighted	6	0.00911212	0.0250727	0.716285	1.00915	(0.96, 1.06)
SELP	cis-pQTL	Plasma	deCODE	SCZ	Inverse variance weighted	3	-0.0160581	0.0442316	0.716571	0.98407	(0.9, 1.07)
SERPINC1	cis-pQTL	Plasma	deCODE	SCZ	Wald ratio	1	-0.0824889	0.227245	0.716608	0.920822	(0.59, 1.44)
C1S	cis-pQTL	Plasma	deCODE	SCZ	Inverse variance weighted	6	-0.0115109	0.0319784	0.718878	0.988555	(0.93, 1.05)
RPN1	cis-pQTL	Plasma	deCODE	SCZ	Wald ratio	1	-0.0259466	0.0721911	0.719284	0.974387	(0.85, 1.12)
SEZ6L	cis-pQTL	Plasma	deCODE	SCZ	Inverse variance weighted	2	-0.0738194	0.205454	0.719372	0.928839	(0.62, 1.39)
BMPER	cis-pQTL	Plasma	deCODE	SCZ	Wald ratio	1	-0.141693	0.394845	0.719701	0.867887	(0.4, 1.88)
ISOC1	cis-pQTL	Plasma	deCODE	SCZ	Inverse variance weighted	2	-0.0391776	0.109386	0.720224	0.96158	(0.78, 1.19)
ADGRF5	cis-pQTL	Plasma	deCODE	SCZ	Inverse variance weighted	3	-0.0084533	0.0237412	0.721795	0.991582	(0.95, 1.04)
SPINT3	cis-pQTL	Plasma	deCODE	SCZ	Inverse variance weighted	2	-0.0522432	0.146927	0.72216	0.949098	(0.71, 1.27)
FGL2	cis-pQTL	Plasma	deCODE	SCZ	Wald ratio	1	-0.0711715	0.200462	0.722562	0.931302	(0.63, 1.38)
MMP1	cis-pQTL	Plasma	deCODE	SCZ	Inverse variance weighted	5	-0.0146909	0.0415291	0.723527	0.985416	(0.91, 1.07)
VTA1	cis-pQTL	Plasma	deCODE	SCZ	Wald ratio	1	0.0765565	0.216547	0.723688	1.07956	(0.71, 1.65)
GC	cis-pQTL	Plasma	deCODE	SCZ	Inverse variance weighted	2	-0.0343209	0.0971479	0.723875	0.966261	(0.8, 1.17)
CRABP2	cis-pQTL	Plasma	deCODE	SCZ	Inverse variance weighted	3	-0.0140165	0.0398066	0.724752	0.986081	(0.91, 1.07)
HHIP	cis-pQTL	Plasma	deCODE	SCZ	Inverse variance weighted	2	-0.0266737	0.0757906	0.724884	0.973679	(0.84, 1.13)
LGALS4	cis-pQTL	Plasma	deCODE	SCZ	Wald ratio	1	-0.0694772	0.198139	0.725852	0.932881	(0.63, 1.38)
FAM177A1	cis-pQTL	Plasma	deCODE	SCZ	Inverse variance weighted	6	-0.0172037	0.0491178	0.726148	0.982943	(0.89, 1.08)
LDHB	cis-pQTL	Plasma	deCODE	SCZ	Inverse variance weighted	2	0.0625988	0.17943	0.727183	1.0646	(0.75, 1.51)
MDK	cis-pQTL	Plasma	deCODE	SCZ	Wald ratio	1	-0.0532933	0.154014	0.729321	0.948102	(0.7, 1.28)
PPIC	cis-pQTL	Plasma	deCODE	SCZ	Inverse variance weighted	9	-0.0116672	0.0337882	0.729866	0.988401	(0.93, 1.06)
LAYN	cis-pQTL	Plasma	deCODE	SCZ	Wald ratio	1	0.0727105	0.211432	0.730924	1.07542	(0.71, 1.63)
FSTL1	cis-pQTL	Plasma	deCODE	SCZ	Wald ratio	1	-0.0278777	0.0812769	0.731602	0.972507	(0.83, 1.14)
DNAJC30	cis-pQTL	Plasma	deCODE	SCZ	Wald ratio	1	-0.0289908	0.0846902	0.732113	0.971425	(0.82, 1.15)
MDGA2	cis-pQTL	Plasma	deCODE	SCZ	Inverse variance weighted	9	-0.00824044	0.024098	0.732385	0.991793	(0.95, 1.04)
NTN4	cis-pQTL	Plasma	deCODE	SCZ	Inverse variance weighted	2	0.0315042	0.09221	0.732609	1.03201	(0.86, 1.24)
SHH	cis-pQTL	Plasma	deCODE	SCZ	Inverse variance weighted	2	-0.0945579	0.276936	0.73277	0.909775	(0.53, 1.57)
TXNDC15	cis-pQTL	Plasma	deCODE	SCZ	Inverse variance weighted	6	0.0115923	0.0340814	0.733755	1.01166	(0.95, 1.08)
SERPINB8	cis-pQTL	Plasma	deCODE	SCZ	Inverse variance weighted	3	-0.0158474	0.0467303	0.734515	0.984277	(0.9, 1.08)
B3GAT3	cis-pQTL	Plasma	deCODE	SCZ	Inverse variance weighted	2	0.0548343	0.163489	0.737323	1.05637	(0.77, 1.46)
CAMP	cis-pQTL	Plasma	deCODE	SCZ	Inverse variance weighted	2	0.03969	0.118667	0.738028	1.04049	(0.82, 1.31)
ADH5	cis-pQTL	Plasma	deCODE	SCZ	Inverse variance weighted	3	0.0244595	0.0736575	0.739836	1.02476	(0.89, 1.18)
INSL5	cis-pQTL	Plasma	deCODE	SCZ	Wald ratio	1	-0.0645145	0.194401	0.739992	0.937522	(0.64, 1.37)
NTN1	cis-pQTL	Plasma	deCODE	SCZ	Wald ratio	1	-0.0600134	0.182492	0.742265	0.941752	(0.66, 1.35)
GUSB	cis-pQTL	Plasma	deCODE	SCZ	Wald ratio	1	-0.0250977	0.0763613	0.742405	0.975215	(0.84, 1.13)
PSMD9	cis-pQTL	Plasma	deCODE	SCZ	Wald ratio	1	-0.0298709	0.0909	0.742449	0.970571	(0.81, 1.16)
SERPINH1	cis-pQTL	Plasma	deCODE	SCZ	Inverse variance weighted	2	0.0260609	0.0793186	0.742488	1.0264	(0.88, 1.2)
CMBL	cis-pQTL	Plasma	deCODE	SCZ	Wald ratio	1	0.0721804	0.220161	0.743023	1.07485	(0.7, 1.65)
BRSK2	cis-pQTL	Plasma	deCODE	SCZ	Inverse variance weighted	2	-0.0325631	0.0997255	0.744026	0.967961	(0.8, 1.18)
GABARAPL2	cis-pQTL	Plasma	deCODE	SCZ	Wald ratio	1	-0.0466821	0.142966	0.744026	0.954391	(0.72, 1.26)
F13B	cis-pQTL	Plasma	deCODE	SCZ	Inverse variance weighted	6	-0.0123266	0.0377847	0.744248	0.987749	(0.92, 1.06)
TRIO	cis-pQTL	Plasma	deCODE	SCZ	Wald ratio	1	0.0775444	0.238367	0.744943	1.08063	(0.68, 1.72)
AMY1A	cis-pQTL	Plasma	deCODE	SCZ	Inverse variance weighted	9	0.00869104	0.0267184	0.744967	1.00873	(0.96, 1.06)
ISG15	cis-pQTL	Plasma	deCODE	SCZ	Inverse variance weighted	2	-0.0173373	0.0533458	0.745182	0.982812	(0.89, 1.09)
SUMO3	cis-pQTL	Plasma	deCODE	SCZ	Wald ratio	1	0.0616972	0.192125	0.748111	1.06364	(0.73, 1.55)
PRKCB	cis-pQTL	Plasma	deCODE	SCZ	Wald ratio	1	-0.0476481	0.148382	0.748121	0.953469	(0.71, 1.28)
PLCG1	cis-pQTL	Plasma	deCODE	SCZ	Wald ratio	1	0.0507587	0.158984	0.749523	1.05207	(0.77, 1.44)
PRSS27	cis-pQTL	Plasma	deCODE	SCZ	Inverse variance weighted	2	-0.0246849	0.0773364	0.749583	0.975617	(0.84, 1.14)
ABLIM3	cis-pQTL	Plasma	deCODE	SCZ	Wald ratio	1	-0.0344671	0.108295	0.750281	0.96612	(0.78, 1.19)
SERPINA11	cis-pQTL	Plasma	deCODE	SCZ	Inverse variance weighted	5	-0.0132369	0.0416415	0.750577	0.98685	(0.91, 1.07)
NCF1	cis-pQTL	Plasma	deCODE	SCZ	Inverse variance weighted	2	-0.0459608	0.144597	0.750596	0.955079	(0.72, 1.27)
LEPR	cis-pQTL	Plasma	deCODE	SCZ	Inverse variance weighted	12	0.00701857	0.0222778	0.752726	1.00704	(0.96, 1.05)
WFDC2	cis-pQTL	Plasma	deCODE	SCZ	Wald ratio	1	-0.052198	0.166038	0.753238	0.949141	(0.69, 1.31)
VTN	cis-pQTL	Plasma	deCODE	SCZ	Inverse variance weighted	8	-0.00676321	0.0215695	0.753859	0.99326	(0.95, 1.04)
B3GALT6	cis-pQTL	Plasma	deCODE	SCZ	Wald ratio	1	-0.0681065	0.218066	0.754797	0.934161	(0.61, 1.43)
PLEKHA7	cis-pQTL	Plasma	deCODE	SCZ	Inverse variance weighted	3	-0.0224144	0.0719129	0.755278	0.977835	(0.85, 1.13)
NEO1	cis-pQTL	Plasma	deCODE	SCZ	Wald ratio	1	0.126153	0.409206	0.757863	1.13446	(0.51, 2.53)
SCO2	cis-pQTL	Plasma	deCODE	SCZ	Wald ratio	1	-0.0350925	0.113949	0.758109	0.965516	(0.77, 1.21)
RARRES1	cis-pQTL	Plasma	deCODE	SCZ	Inverse variance weighted	7	-0.012191	0.0396957	0.758758	0.987883	(0.91, 1.07)
SAT2	cis-pQTL	Plasma	deCODE	SCZ	Inverse variance weighted	3	0.0213547	0.069683	0.759258	1.02158	(0.89, 1.17)
UBASH3B	cis-pQTL	Plasma	deCODE	SCZ	Inverse variance weighted	2	-0.033918	0.110789	0.759491	0.966651	(0.78, 1.2)
REG3G	cis-pQTL	Plasma	deCODE	SCZ	Inverse variance weighted	6	-0.0255162	0.0833734	0.759569	0.974807	(0.83, 1.15)
NTF3	cis-pQTL	Plasma	deCODE	SCZ	Wald ratio	1	0.146106	0.478398	0.760056	1.15732	(0.45, 2.96)
DTD2	cis-pQTL	Plasma	deCODE	SCZ	Wald ratio	1	0.0305052	0.0999642	0.760243	1.03098	(0.85, 1.25)
POMC	cis-pQTL	Plasma	deCODE	SCZ	Inverse variance weighted	3	0.0310149	0.102171	0.761464	1.0315	(0.84, 1.26)
ELMO1	cis-pQTL	Plasma	deCODE	SCZ	Inverse variance weighted	2	-0.040777	0.134445	0.761662	0.960043	(0.74, 1.25)
EFEMP1	cis-pQTL	Plasma	deCODE	SCZ	Inverse variance weighted	2	-0.0693259	0.232738	0.765802	0.933023	(0.59, 1.47)
CD209	cis-pQTL	Plasma	deCODE	SCZ	Inverse variance weighted	5	-0.0234424	0.0788177	0.766141	0.97683	(0.84, 1.14)
NTRK2	cis-pQTL	Plasma	deCODE	SCZ	Wald ratio	1	0.052734	0.178059	0.767107	1.05415	(0.74, 1.49)
TNFRSF1B	cis-pQTL	Plasma	deCODE	SCZ	Wald ratio	1	0.0300963	0.101679	0.767234	1.03055	(0.84, 1.26)
FKBP7	cis-pQTL	Plasma	deCODE	SCZ	Inverse variance weighted	2	0.0123509	0.0419077	0.768209	1.01243	(0.93, 1.1)
ADM2	cis-pQTL	Plasma	deCODE	SCZ	Wald ratio	1	0.0308685	0.105554	0.769947	1.03135	(0.84, 1.27)
CPB1	cis-pQTL	Plasma	deCODE	SCZ	Inverse variance weighted	2	0.0150287	0.0517932	0.771688	1.01514	(0.92, 1.12)
PLEKHA1	cis-pQTL	Plasma	deCODE	SCZ	Inverse variance weighted	3	-0.0133453	0.046128	0.772344	0.986743	(0.9, 1.08)
ITLN1	cis-pQTL	Plasma	deCODE	SCZ	Inverse variance weighted	3	-0.0410281	0.141981	0.772605	0.959802	(0.73, 1.27)
SNPH	cis-pQTL	Plasma	deCODE	SCZ	Inverse variance weighted	2	-0.107654	0.372789	0.772749	0.897938	(0.43, 1.86)
KRT1	cis-pQTL	Plasma	deCODE	SCZ	Inverse variance weighted	2	-0.0458365	0.159155	0.773347	0.955198	(0.7, 1.3)
TMEM132B	cis-pQTL	Plasma	deCODE	SCZ	Inverse variance weighted	2	0.0501163	0.174023	0.773357	1.05139	(0.75, 1.48)
SEMA6B	cis-pQTL	Plasma	deCODE	SCZ	Wald ratio	1	0.0446934	0.155489	0.773777	1.04571	(0.77, 1.42)
COL15A1	cis-pQTL	Plasma	deCODE	SCZ	Inverse variance weighted	3	0.0171513	0.0599088	0.774656	1.0173	(0.9, 1.14)
TREML2	cis-pQTL	Plasma	deCODE	SCZ	Inverse variance weighted	6	0.0122438	0.0427945	0.774796	1.01232	(0.93, 1.1)
PSG5	cis-pQTL	Plasma	deCODE	SCZ	Inverse variance weighted	4	0.0130835	0.0457801	0.775039	1.01317	(0.93, 1.11)
CLINT1	cis-pQTL	Plasma	deCODE	SCZ	Wald ratio	1	0.059212	0.207511	0.77538	1.061	(0.71, 1.59)
TFF2	cis-pQTL	Plasma	deCODE	SCZ	Wald ratio	1	0.0341975	0.120046	0.775744	1.03479	(0.82, 1.31)
IGFBP2	cis-pQTL	Plasma	deCODE	SCZ	Wald ratio	1	-0.0634419	0.222787	0.775825	0.938529	(0.61, 1.45)
KL	cis-pQTL	Plasma	deCODE	SCZ	Inverse variance weighted	3	-0.0155815	0.0547767	0.776062	0.984539	(0.88, 1.1)
RPE	cis-pQTL	Plasma	deCODE	SCZ	Wald ratio	1	0.0395708	0.139608	0.776837	1.04036	(0.79, 1.37)
COL1A1	cis-pQTL	Plasma	deCODE	SCZ	Inverse variance weighted	2	0.0671038	0.23685	0.776934	1.06941	(0.67, 1.7)
MAP2K1	cis-pQTL	Plasma	deCODE	SCZ	Wald ratio	1	-0.0516646	0.182875	0.77755	0.949647	(0.66, 1.36)
LRRC4C	cis-pQTL	Plasma	deCODE	SCZ	Inverse variance weighted	2	-0.0183569	0.0650617	0.777831	0.981811	(0.86, 1.12)
LYZ	cis-pQTL	Plasma	deCODE	SCZ	Inverse variance weighted	3	-0.0113726	0.0406205	0.779498	0.988692	(0.91, 1.07)
ACAA1	cis-pQTL	Plasma	deCODE	SCZ	Inverse variance weighted	2	-0.0542676	0.194104	0.7798	0.947179	(0.65, 1.39)
PLAT	cis-pQTL	Plasma	deCODE	SCZ	Inverse variance weighted	2	-0.0179466	0.0653269	0.783531	0.982213	(0.86, 1.12)
FAM20B	cis-pQTL	Plasma	deCODE	SCZ	Wald ratio	1	0.0442003	0.161689	0.784571	1.04519	(0.76, 1.43)
HAVCR1	cis-pQTL	Plasma	deCODE	SCZ	Inverse variance weighted	4	-0.0142733	0.0523031	0.784934	0.985828	(0.89, 1.09)
BOLA1	cis-pQTL	Plasma	deCODE	SCZ	Wald ratio	1	-0.0850382	0.312248	0.785359	0.918477	(0.5, 1.69)
FBP2	cis-pQTL	Plasma	deCODE	SCZ	Wald ratio	1	0.0525554	0.193631	0.786068	1.05396	(0.72, 1.54)
SFTPB	cis-pQTL	Plasma	deCODE	SCZ	Inverse variance weighted	4	-0.00717658	0.0264669	0.786273	0.992849	(0.94, 1.05)
APOA4	cis-pQTL	Plasma	deCODE	SCZ	Wald ratio	1	0.0373482	0.139005	0.788175	1.03805	(0.79, 1.36)
METTL24	cis-pQTL	Plasma	deCODE	SCZ	Inverse variance weighted	2	-0.0923242	0.344029	0.788421	0.911809	(0.46, 1.79)
S100A7	cis-pQTL	Plasma	deCODE	SCZ	Inverse variance weighted	5	-0.00632567	0.0235777	0.788476	0.993694	(0.95, 1.04)
FCGR2B	cis-pQTL	Plasma	deCODE	SCZ	Inverse variance weighted	10	-0.00720143	0.0268521	0.788554	0.992824	(0.94, 1.05)
CPB2	cis-pQTL	Plasma	deCODE	SCZ	Inverse variance weighted	6	-0.00792479	0.0295971	0.788887	0.992107	(0.94, 1.05)
GGPS1	cis-pQTL	Plasma	deCODE	SCZ	Wald ratio	1	-0.0349368	0.130622	0.789111	0.965666	(0.75, 1.25)
NUCB1	cis-pQTL	Plasma	deCODE	SCZ	Inverse variance weighted	2	-0.0721248	0.270125	0.789465	0.930415	(0.55, 1.58)
HMOX1	cis-pQTL	Plasma	deCODE	SCZ	Inverse variance weighted	2	-0.044079	0.166571	0.791298	0.956878	(0.69, 1.33)
EPHB1	cis-pQTL	Plasma	deCODE	SCZ	Inverse variance weighted	4	-0.011383	0.0431122	0.791754	0.988681	(0.91, 1.08)
CCDC80	cis-pQTL	Plasma	deCODE	SCZ	Inverse variance weighted	2	0.0267807	0.101671	0.792238	1.02714	(0.84, 1.25)
TCEA2	cis-pQTL	Plasma	deCODE	SCZ	Wald ratio	1	0.0213022	0.0809603	0.792459	1.02153	(0.87, 1.2)
CCL17	cis-pQTL	Plasma	deCODE	SCZ	Inverse variance weighted	2	0.010759	0.0411529	0.793753	1.01082	(0.93, 1.1)
MRC2	cis-pQTL	Plasma	deCODE	SCZ	Wald ratio	1	-0.0335954	0.128817	0.794248	0.966963	(0.75, 1.24)
SULT2A1	cis-pQTL	Plasma	deCODE	SCZ	Wald ratio	1	0.0179367	0.0697021	0.796921	1.0181	(0.89, 1.17)
B3GNT2	cis-pQTL	Plasma	deCODE	SCZ	Inverse variance weighted	3	-0.0162519	0.063175	0.796984	0.983879	(0.87, 1.11)
OLFM2	cis-pQTL	Plasma	deCODE	SCZ	Inverse variance weighted	6	-0.0071292	0.0278606	0.798037	0.992896	(0.94, 1.05)
GPC5	cis-pQTL	Plasma	deCODE	SCZ	Inverse variance weighted	6	0.00828305	0.0325904	0.799375	1.00832	(0.95, 1.07)
ARHGAP25	cis-pQTL	Plasma	deCODE	SCZ	Wald ratio	1	-0.0178295	0.0706336	0.800714	0.982328	(0.86, 1.13)
FCER2	cis-pQTL	Plasma	deCODE	SCZ	Inverse variance weighted	3	-0.0112445	0.0446993	0.801382	0.988818	(0.91, 1.08)
EGFLAM	cis-pQTL	Plasma	deCODE	SCZ	Inverse variance weighted	2	0.0123069	0.0492843	0.802809	1.01238	(0.92, 1.12)
ACE	cis-pQTL	Plasma	deCODE	SCZ	Inverse variance weighted	9	0.00921277	0.0368984	0.802836	1.00926	(0.94, 1.08)
NQO2	cis-pQTL	Plasma	deCODE	SCZ	Inverse variance weighted	9	0.00480825	0.0195491	0.805715	1.00482	(0.97, 1.04)
DSCAM	cis-pQTL	Plasma	deCODE	SCZ	Inverse variance weighted	2	0.025356	0.103327	0.806151	1.02568	(0.84, 1.26)
PLAUR	cis-pQTL	Plasma	deCODE	SCZ	Inverse variance weighted	3	0.0126085	0.0516059	0.806981	1.01269	(0.92, 1.12)
LGALS3BP	cis-pQTL	Plasma	deCODE	SCZ	Inverse variance weighted	2	-0.0253716	0.103906	0.807093	0.974948	(0.8, 1.2)
FAH	cis-pQTL	Plasma	deCODE	SCZ	Inverse variance weighted	6	-0.00929623	0.0380787	0.807128	0.990747	(0.92, 1.07)
DKK1	cis-pQTL	Plasma	deCODE	SCZ	Inverse variance weighted	3	-0.0175123	0.0721888	0.808322	0.98264	(0.85, 1.13)
RRM2B	cis-pQTL	Plasma	deCODE	SCZ	Inverse variance weighted	2	0.0161383	0.0665328	0.808345	1.01627	(0.89, 1.16)
DEFB1	cis-pQTL	Plasma	deCODE	SCZ	Inverse variance weighted	3	-0.00855806	0.0353261	0.80858	0.991478	(0.93, 1.06)
PCOLCE2	cis-pQTL	Plasma	deCODE	SCZ	Inverse variance weighted	6	-0.0133568	0.0553243	0.809223	0.986732	(0.89, 1.1)
NT5C3B	cis-pQTL	Plasma	deCODE	SCZ	Inverse variance weighted	8	0.00769535	0.0318826	0.809272	1.00773	(0.95, 1.07)
DPEP2	cis-pQTL	Plasma	deCODE	SCZ	Inverse variance weighted	2	-0.0659324	0.274771	0.810366	0.936194	(0.55, 1.6)
PROK2	cis-pQTL	Plasma	deCODE	SCZ	Inverse variance weighted	5	0.0148454	0.0622367	0.811469	1.01496	(0.9, 1.15)
CCM2	cis-pQTL	Plasma	deCODE	SCZ	Wald ratio	1	-0.0424582	0.179143	0.812651	0.95843	(0.67, 1.36)
LILRB1	cis-pQTL	Plasma	deCODE	SCZ	Inverse variance weighted	4	-0.0110072	0.0466151	0.813332	0.989053	(0.9, 1.08)
TNFSF8	cis-pQTL	Plasma	deCODE	SCZ	Inverse variance weighted	2	-0.0320547	0.136369	0.814163	0.968454	(0.74, 1.27)
P4HB	cis-pQTL	Plasma	deCODE	SCZ	Inverse variance weighted	2	0.0198276	0.0845292	0.814546	1.02003	(0.86, 1.2)
RBP1	cis-pQTL	Plasma	deCODE	SCZ	Wald ratio	1	0.0354617	0.151426	0.814842	1.0361	(0.77, 1.39)
PDIA5	cis-pQTL	Plasma	deCODE	SCZ	Inverse variance weighted	7	0.00635303	0.0272338	0.815546	1.00637	(0.95, 1.06)
CD244	cis-pQTL	Plasma	deCODE	SCZ	Wald ratio	1	-0.0695261	0.298347	0.815732	0.932836	(0.52, 1.67)
LILRB2	cis-pQTL	Plasma	deCODE	SCZ	Inverse variance weighted	5	0.00428794	0.0184138	0.815866	1.0043	(0.97, 1.04)
FCRLB	cis-pQTL	Plasma	deCODE	SCZ	Inverse variance weighted	4	-0.014777	0.0635006	0.81599	0.985332	(0.87, 1.12)
LCN2	cis-pQTL	Plasma	deCODE	SCZ	Wald ratio	1	-0.0356591	0.153339	0.81611	0.964969	(0.71, 1.3)
SMOC1	cis-pQTL	Plasma	deCODE	SCZ	Inverse variance weighted	3	0.0212766	0.0926672	0.818401	1.0215	(0.85, 1.22)
THBS4	cis-pQTL	Plasma	deCODE	SCZ	Inverse variance weighted	3	0.00997032	0.0434841	0.818646	1.01002	(0.93, 1.1)
CLMP	cis-pQTL	Plasma	deCODE	SCZ	Inverse variance weighted	2	-0.0114619	0.0502504	0.819573	0.988604	(0.9, 1.09)
CCL5	cis-pQTL	Plasma	deCODE	SCZ	Inverse variance weighted	2	-0.0154561	0.067982	0.820148	0.984663	(0.86, 1.13)
ACY1	cis-pQTL	Plasma	deCODE	SCZ	Wald ratio	1	0.0174497	0.0769838	0.820683	1.0176	(0.88, 1.18)
LIPN	cis-pQTL	Plasma	deCODE	SCZ	Inverse variance weighted	9	-0.00996032	0.0439583	0.820746	0.990089	(0.91, 1.08)
SDF2	cis-pQTL	Plasma	deCODE	SCZ	Wald ratio	1	0.0101919	0.0453843	0.822315	1.01024	(0.92, 1.1)
GSTP1	cis-pQTL	Plasma	deCODE	SCZ	Wald ratio	1	0.0189946	0.0845831	0.822315	1.01918	(0.86, 1.2)
CCL3L3	cis-pQTL	Plasma	deCODE	SCZ	Wald ratio	1	-0.0396298	0.178669	0.824465	0.961145	(0.68, 1.36)
VWF	cis-pQTL	Plasma	deCODE	SCZ	Inverse variance weighted	2	-0.0193346	0.0872986	0.824722	0.980851	(0.83, 1.16)
IGFLR1	cis-pQTL	Plasma	deCODE	SCZ	Inverse variance weighted	6	-0.00883995	0.0399246	0.824768	0.991199	(0.92, 1.07)
OAF	cis-pQTL	Plasma	deCODE	SCZ	Inverse variance weighted	7	-0.00885541	0.040026	0.824904	0.991184	(0.92, 1.07)
S100A9	cis-pQTL	Plasma	deCODE	SCZ	Wald ratio	1	0.0540822	0.244657	0.825051	1.05557	(0.65, 1.71)
TXNDC12	cis-pQTL	Plasma	deCODE	SCZ	Wald ratio	1	-0.0320057	0.145319	0.825681	0.968501	(0.73, 1.29)
PSAPL1	cis-pQTL	Plasma	deCODE	SCZ	Inverse variance weighted	7	-0.0068775	0.0313564	0.82639	0.993146	(0.93, 1.06)
CR1	cis-pQTL	Plasma	deCODE	SCZ	Inverse variance weighted	6	-0.0177119	0.0808117	0.826514	0.982444	(0.84, 1.15)
GALNT16	cis-pQTL	Plasma	deCODE	SCZ	Inverse variance weighted	3	0.0133539	0.0610266	0.82679	1.01344	(0.9, 1.14)
ERO1B	cis-pQTL	Plasma	deCODE	SCZ	Wald ratio	1	-0.0529562	0.243636	0.827929	0.948422	(0.59, 1.53)
CA1	cis-pQTL	Plasma	deCODE	SCZ	Inverse variance weighted	2	-0.0349189	0.160727	0.828009	0.965684	(0.7, 1.32)
SPINT2	cis-pQTL	Plasma	deCODE	SCZ	Inverse variance weighted	4	0.0125913	0.0581679	0.828625	1.01267	(0.9, 1.13)
TAGLN	cis-pQTL	Plasma	deCODE	SCZ	Wald ratio	1	0.0354325	0.165969	0.830945	1.03607	(0.75, 1.43)
NUDT12	cis-pQTL	Plasma	deCODE	SCZ	Inverse variance weighted	3	0.0343562	0.161163	0.831189	1.03495	(0.75, 1.42)
ATP1B2	cis-pQTL	Plasma	deCODE	SCZ	Inverse variance weighted	4	0.0103277	0.0484588	0.831232	1.01038	(0.92, 1.11)
ALOX15B	cis-pQTL	Plasma	deCODE	SCZ	Wald ratio	1	-0.0323499	0.153478	0.83306	0.968168	(0.72, 1.31)
CAT	cis-pQTL	Plasma	deCODE	SCZ	Inverse variance weighted	2	-0.0112838	0.0540187	0.834536	0.98878	(0.89, 1.1)
KREMEN1	cis-pQTL	Plasma	deCODE	SCZ	Inverse variance weighted	3	0.0129485	0.0630475	0.837278	1.01303	(0.9, 1.15)
FUT3	cis-pQTL	Plasma	deCODE	SCZ	Inverse variance weighted	5	-0.00666399	0.0324477	0.837278	0.993358	(0.93, 1.06)
C1QL1	cis-pQTL	Plasma	deCODE	SCZ	Inverse variance weighted	2	0.0105915	0.0524443	0.83995	1.01065	(0.91, 1.12)
AMBP	cis-pQTL	Plasma	deCODE	SCZ	Inverse variance weighted	2	-0.0193907	0.096199	0.840254	0.980796	(0.81, 1.18)
AKR1C3	cis-pQTL	Plasma	deCODE	SCZ	Inverse variance weighted	6	-0.0132603	0.0665997	0.84218	0.986827	(0.87, 1.12)
RRM1	cis-pQTL	Plasma	deCODE	SCZ	Wald ratio	1	0.038222	0.193133	0.843119	1.03896	(0.71, 1.52)
SCARA5	cis-pQTL	Plasma	deCODE	SCZ	Inverse variance weighted	3	-0.0200673	0.101655	0.84351	0.980133	(0.8, 1.2)
PGLYRP2	cis-pQTL	Plasma	deCODE	SCZ	Inverse variance weighted	4	-0.00809423	0.0411109	0.843916	0.991938	(0.92, 1.08)
IL2RB	cis-pQTL	Plasma	deCODE	SCZ	Wald ratio	1	-0.021717	0.11077	0.844567	0.978517	(0.79, 1.22)
ATRN	cis-pQTL	Plasma	deCODE	SCZ	Inverse variance weighted	6	-0.00662024	0.0338545	0.844963	0.993402	(0.93, 1.06)
UGT1A1	cis-pQTL	Plasma	deCODE	SCZ	Inverse variance weighted	2	0.0136348	0.0700192	0.845605	1.01373	(0.88, 1.16)
TGM4	cis-pQTL	Plasma	deCODE	SCZ	Wald ratio	1	-0.0410528	0.210907	0.845668	0.959778	(0.63, 1.45)
GLIPR2	cis-pQTL	Plasma	deCODE	SCZ	Inverse variance weighted	2	-0.013968	0.0720078	0.846192	0.986129	(0.86, 1.14)
POGLUT3	cis-pQTL	Plasma	deCODE	SCZ	Inverse variance weighted	5	-0.0214594	0.11065	0.846223	0.978769	(0.79, 1.22)
ASPH	cis-pQTL	Plasma	deCODE	SCZ	Inverse variance weighted	2	0.0272658	0.140818	0.84647	1.02764	(0.78, 1.35)
PPP1R14A	cis-pQTL	Plasma	deCODE	SCZ	Inverse variance weighted	2	0.0366904	0.190899	0.847587	1.03737	(0.71, 1.51)
COCH	cis-pQTL	Plasma	deCODE	SCZ	Inverse variance weighted	4	0.00650702	0.0338871	0.847726	1.00653	(0.94, 1.08)
PTGDS	cis-pQTL	Plasma	deCODE	SCZ	Wald ratio	1	0.0149093	0.0781784	0.848754	1.01502	(0.87, 1.18)
FAM20A	cis-pQTL	Plasma	deCODE	SCZ	Inverse variance weighted	2	-0.0265835	0.140285	0.849704	0.973767	(0.74, 1.28)
NIT2	cis-pQTL	Plasma	deCODE	SCZ	Wald ratio	1	-0.0319945	0.168867	0.849728	0.968512	(0.7, 1.35)
DNAJB6	cis-pQTL	Plasma	deCODE	SCZ	Wald ratio	1	0.0412198	0.218105	0.8501	1.04208	(0.68, 1.6)
SPON2	cis-pQTL	Plasma	deCODE	SCZ	Inverse variance weighted	2	-0.0164848	0.0875115	0.850584	0.98365	(0.83, 1.17)
CD59	cis-pQTL	Plasma	deCODE	SCZ	Inverse variance weighted	3	0.010525	0.0560669	0.851094	1.01058	(0.91, 1.13)
LY75-CD302	cis-pQTL	Plasma	deCODE	SCZ	Inverse variance weighted	9	0.00476397	0.0253941	0.851189	1.00478	(0.96, 1.06)
EIF1AD	cis-pQTL	Plasma	deCODE	SCZ	Wald ratio	1	-0.0108037	0.0577202	0.851525	0.989254	(0.88, 1.11)
SIGLEC14	cis-pQTL	Plasma	deCODE	SCZ	Inverse variance weighted	6	0.00480293	0.0257002	0.851752	1.00481	(0.96, 1.06)
RIPK2	cis-pQTL	Plasma	deCODE	SCZ	Wald ratio	1	-0.0343105	0.185481	0.853244	0.966271	(0.67, 1.39)
TXNDC5	cis-pQTL	Plasma	deCODE	SCZ	Inverse variance weighted	5	-0.0119512	0.0646933	0.853436	0.98812	(0.87, 1.12)
PLAU	cis-pQTL	Plasma	deCODE	SCZ	Inverse variance weighted	2	-0.0352462	0.190997	0.853592	0.965368	(0.66, 1.4)
CEL	cis-pQTL	Plasma	deCODE	SCZ	Inverse variance weighted	4	-0.0125044	0.0678386	0.853757	0.987573	(0.86, 1.13)
REG4	cis-pQTL	Plasma	deCODE	SCZ	Inverse variance weighted	4	-0.0136203	0.074308	0.854566	0.986472	(0.85, 1.14)
F11	cis-pQTL	Plasma	deCODE	SCZ	Wald ratio	1	0.0303218	0.166235	0.855266	1.03079	(0.74, 1.43)
MSMB	cis-pQTL	Plasma	deCODE	SCZ	Inverse variance weighted	2	-0.00768756	0.0421576	0.855306	0.992342	(0.91, 1.08)
PCSK7	cis-pQTL	Plasma	deCODE	SCZ	Inverse variance weighted	8	-0.00626996	0.0345148	0.85585	0.99375	(0.93, 1.06)
ADH6	cis-pQTL	Plasma	deCODE	SCZ	Inverse variance weighted	4	0.0115023	0.063388	0.856007	1.01157	(0.89, 1.15)
PPT1	cis-pQTL	Plasma	deCODE	SCZ	Inverse variance weighted	3	-0.0130464	0.0721016	0.856411	0.987038	(0.86, 1.14)
CD33	cis-pQTL	Plasma	deCODE	SCZ	Inverse variance weighted	11	-0.00356833	0.019764	0.856724	0.996438	(0.96, 1.04)
SPHK1	cis-pQTL	Plasma	deCODE	SCZ	Inverse variance weighted	2	0.0285721	0.158614	0.857046	1.02898	(0.75, 1.4)
VEGFA	cis-pQTL	Plasma	deCODE	SCZ	Inverse variance weighted	4	0.00683367	0.0380376	0.857423	1.00686	(0.93, 1.08)
CASS4	cis-pQTL	Plasma	deCODE	SCZ	Wald ratio	1	0.0361638	0.202673	0.858382	1.03683	(0.7, 1.54)
APOBEC3G	cis-pQTL	Plasma	deCODE	SCZ	Wald ratio	1	0.0168236	0.0951483	0.859654	1.01697	(0.84, 1.23)
CCL16	cis-pQTL	Plasma	deCODE	SCZ	Inverse variance weighted	3	0.00734941	0.041789	0.860397	1.00738	(0.93, 1.09)
GFRA2	cis-pQTL	Plasma	deCODE	SCZ	Inverse variance weighted	4	0.0150025	0.0856582	0.860967	1.01512	(0.86, 1.2)
CST2	cis-pQTL	Plasma	deCODE	SCZ	Inverse variance weighted	8	0.00419549	0.0240586	0.861562	1.0042	(0.96, 1.05)
ESD	cis-pQTL	Plasma	deCODE	SCZ	Inverse variance weighted	2	0.00827081	0.0476472	0.862192	1.00831	(0.92, 1.11)
IL6ST	cis-pQTL	Plasma	deCODE	SCZ	Inverse variance weighted	3	0.00732699	0.0422623	0.862361	1.00735	(0.93, 1.09)
SULT1A4	cis-pQTL	Plasma	deCODE	SCZ	Wald ratio	1	-0.0465395	0.268692	0.862488	0.954527	(0.56, 1.62)
INPP5B	cis-pQTL	Plasma	deCODE	SCZ	Inverse variance weighted	2	0.0348583	0.201302	0.862522	1.03547	(0.7, 1.54)
ALKBH3	cis-pQTL	Plasma	deCODE	SCZ	Inverse variance weighted	4	0.00740744	0.0430537	0.863397	1.00743	(0.93, 1.1)
DKK3	cis-pQTL	Plasma	deCODE	SCZ	Inverse variance weighted	4	-0.00868232	0.0505313	0.863578	0.991355	(0.9, 1.09)
PROS1	cis-pQTL	Plasma	deCODE	SCZ	Wald ratio	1	0.0394886	0.230017	0.863691	1.04028	(0.66, 1.63)
PZP	cis-pQTL	Plasma	deCODE	SCZ	Inverse variance weighted	6	-0.00530491	0.0309022	0.863699	0.994709	(0.94, 1.06)
SLITRK5	cis-pQTL	Plasma	deCODE	SCZ	Inverse variance weighted	2	-0.0219357	0.128103	0.86404	0.978303	(0.76, 1.26)
LRRTM2	cis-pQTL	Plasma	deCODE	SCZ	Wald ratio	1	0.0234232	0.138059	0.865277	1.0237	(0.78, 1.34)
APOB	cis-pQTL	Plasma	deCODE	SCZ	Wald ratio	1	0.0274271	0.162082	0.865626	1.02781	(0.75, 1.41)
THSD1	cis-pQTL	Plasma	deCODE	SCZ	Inverse variance weighted	2	-0.00583578	0.0350441	0.867743	0.994181	(0.93, 1.06)
CD177	cis-pQTL	Plasma	deCODE	SCZ	Inverse variance weighted	8	0.00322202	0.0193556	0.867791	1.00323	(0.97, 1.04)
APRT	cis-pQTL	Plasma	deCODE	SCZ	Inverse variance weighted	3	0.0119931	0.0726699	0.868916	1.01207	(0.88, 1.17)
AGT	cis-pQTL	Plasma	deCODE	SCZ	Inverse variance weighted	2	-0.00936868	0.0570664	0.869596	0.990675	(0.89, 1.11)
SIGLEC9	cis-pQTL	Plasma	deCODE	SCZ	Inverse variance weighted	6	-0.00308695	0.0192567	0.87264	0.996918	(0.96, 1.04)
ALAD	cis-pQTL	Plasma	deCODE	SCZ	Inverse variance weighted	3	-0.0187943	0.117256	0.872657	0.981381	(0.78, 1.23)
FCGR3B	cis-pQTL	Plasma	deCODE	SCZ	Inverse variance weighted	4	-0.00929588	0.058362	0.873449	0.990747	(0.88, 1.11)
CALCB	cis-pQTL	Plasma	deCODE	SCZ	Inverse variance weighted	2	-0.00730637	0.0469735	0.876394	0.99272	(0.91, 1.09)
SERPINB13	cis-pQTL	Plasma	deCODE	SCZ	Inverse variance weighted	2	0.0136503	0.0880477	0.876795	1.01374	(0.85, 1.2)
CCL8	cis-pQTL	Plasma	deCODE	SCZ	Inverse variance weighted	8	0.00690071	0.0446276	0.877114	1.00692	(0.92, 1.1)
CST6	cis-pQTL	Plasma	deCODE	SCZ	Inverse variance weighted	2	0.00835175	0.0544365	0.878066	1.00839	(0.91, 1.12)
MANEA	cis-pQTL	Plasma	deCODE	SCZ	Inverse variance weighted	2	-0.00308872	0.0203063	0.879103	0.996916	(0.96, 1.04)
PLCG2	cis-pQTL	Plasma	deCODE	SCZ	Wald ratio	1	-0.0130097	0.0857499	0.879411	0.987075	(0.83, 1.17)
HINT1	cis-pQTL	Plasma	deCODE	SCZ	Wald ratio	1	0.019569	0.129651	0.880026	1.01976	(0.79, 1.31)
FTL	cis-pQTL	Plasma	deCODE	SCZ	Wald ratio	1	-0.0424643	0.28183	0.880233	0.958425	(0.55, 1.67)
FAP	cis-pQTL	Plasma	deCODE	SCZ	Inverse variance weighted	2	-0.046601	0.310055	0.880529	0.954468	(0.52, 1.75)
IL16	cis-pQTL	Plasma	deCODE	SCZ	Inverse variance weighted	7	0.00338165	0.0226468	0.8813	1.00339	(0.96, 1.05)
DUT	cis-pQTL	Plasma	deCODE	SCZ	Wald ratio	1	-0.0271569	0.184129	0.882746	0.973209	(0.68, 1.4)
CBLIF	cis-pQTL	Plasma	deCODE	SCZ	Inverse variance weighted	2	-0.0114107	0.0780453	0.883759	0.988654	(0.85, 1.15)
FLT4	cis-pQTL	Plasma	deCODE	SCZ	Inverse variance weighted	3	-0.0134931	0.0923645	0.883854	0.986598	(0.82, 1.18)
COL6A3	cis-pQTL	Plasma	deCODE	SCZ	Inverse variance weighted	2	0.0131014	0.0904351	0.884813	1.01319	(0.85, 1.21)
SLAMF7	cis-pQTL	Plasma	deCODE	SCZ	Inverse variance weighted	4	0.00382522	0.0265394	0.885395	1.00383	(0.95, 1.06)
PLA2G7	cis-pQTL	Plasma	deCODE	SCZ	Inverse variance weighted	4	0.0275936	0.191893	0.885661	1.02798	(0.71, 1.5)
SEMA6A	cis-pQTL	Plasma	deCODE	SCZ	Wald ratio	1	-0.0300737	0.209514	0.885864	0.970374	(0.64, 1.46)
ITPKA	cis-pQTL	Plasma	deCODE	SCZ	Wald ratio	1	0.0223955	0.158295	0.887491	1.02265	(0.75, 1.39)
ALPG	cis-pQTL	Plasma	deCODE	SCZ	Wald ratio	1	-0.0306759	0.218741	0.888472	0.96979	(0.63, 1.49)
ASAH2	cis-pQTL	Plasma	deCODE	SCZ	Inverse variance weighted	4	-0.0101741	0.0727217	0.888735	0.989877	(0.86, 1.14)
TAPBP	cis-pQTL	Plasma	deCODE	SCZ	Inverse variance weighted	5	-0.0084443	0.0607976	0.889535	0.991591	(0.88, 1.12)
RSPO1	cis-pQTL	Plasma	deCODE	SCZ	Wald ratio	1	-0.00770007	0.0556798	0.89001	0.99233	(0.89, 1.11)
NOG	cis-pQTL	Plasma	deCODE	SCZ	Inverse variance weighted	2	0.00542128	0.0395661	0.891016	1.00544	(0.93, 1.09)
KLKB1	cis-pQTL	Plasma	deCODE	SCZ	Inverse variance weighted	2	-0.00511998	0.0376034	0.891697	0.994893	(0.92, 1.07)
MMP13	cis-pQTL	Plasma	deCODE	SCZ	Wald ratio	1	-0.0258693	0.190633	0.892057	0.974462	(0.67, 1.42)
ACP1	cis-pQTL	Plasma	deCODE	SCZ	Inverse variance weighted	3	0.00456836	0.0337458	0.892315	1.00458	(0.94, 1.07)
DCTD	cis-pQTL	Plasma	deCODE	SCZ	Wald ratio	1	-0.0309912	0.22933	0.892502	0.969484	(0.62, 1.52)
TPST1	cis-pQTL	Plasma	deCODE	SCZ	Inverse variance weighted	2	0.0052964	0.039872	0.894324	1.00531	(0.93, 1.09)
TGFBR3	cis-pQTL	Plasma	deCODE	SCZ	Inverse variance weighted	2	0.013656	0.103627	0.895158	1.01375	(0.83, 1.24)
PDLIM1	cis-pQTL	Plasma	deCODE	SCZ	Wald ratio	1	-0.0197013	0.149838	0.895393	0.980492	(0.73, 1.32)
OBP2B	cis-pQTL	Plasma	deCODE	SCZ	Wald ratio	1	0.00480497	0.0367127	0.89587	1.00482	(0.94, 1.08)
GLRX3	cis-pQTL	Plasma	deCODE	SCZ	Wald ratio	1	-0.0177115	0.135461	0.895973	0.982444	(0.75, 1.28)
CCN5	cis-pQTL	Plasma	deCODE	SCZ	Inverse variance weighted	7	-0.00705868	0.0546942	0.897312	0.992966	(0.89, 1.11)
HRG	cis-pQTL	Plasma	deCODE	SCZ	Inverse variance weighted	5	-0.00164934	0.0129748	0.898846	0.998352	(0.97, 1.02)
BID	cis-pQTL	Plasma	deCODE	SCZ	Wald ratio	1	-0.0204541	0.162416	0.899782	0.979754	(0.71, 1.35)
SCUBE1	cis-pQTL	Plasma	deCODE	SCZ	Inverse variance weighted	4	-0.0221949	0.178237	0.9009	0.97805	(0.69, 1.39)
EDIL3	cis-pQTL	Plasma	deCODE	SCZ	Inverse variance weighted	2	0.0180809	0.145505	0.901107	1.01825	(0.77, 1.35)
SIGLEC6	cis-pQTL	Plasma	deCODE	SCZ	Inverse variance weighted	5	0.00296269	0.0238774	0.901252	1.00297	(0.96, 1.05)
APCS	cis-pQTL	Plasma	deCODE	SCZ	Inverse variance weighted	4	0.0115929	0.0938389	0.901679	1.01166	(0.84, 1.22)
GHR	cis-pQTL	Plasma	deCODE	SCZ	Inverse variance weighted	2	0.00883231	0.0715338	0.901735	1.00887	(0.88, 1.16)
CADM3	cis-pQTL	Plasma	deCODE	SCZ	Wald ratio	1	-0.0279397	0.226315	0.901747	0.972447	(0.62, 1.52)
PRKCA	cis-pQTL	Plasma	deCODE	SCZ	Inverse variance weighted	2	-0.0436374	0.355574	0.902326	0.957301	(0.48, 1.92)
CX3CL1	cis-pQTL	Plasma	deCODE	SCZ	Wald ratio	1	0.018517	0.151516	0.902731	1.01869	(0.76, 1.37)
CHST11	cis-pQTL	Plasma	deCODE	SCZ	Inverse variance weighted	5	-0.00461112	0.0380382	0.903514	0.995399	(0.92, 1.07)
KLK12	cis-pQTL	Plasma	deCODE	SCZ	Wald ratio	1	-0.0101227	0.0839325	0.904004	0.989928	(0.84, 1.17)
SPINK5	cis-pQTL	Plasma	deCODE	SCZ	Wald ratio	1	0.0104016	0.0863569	0.904128	1.01046	(0.85, 1.2)
HEBP1	cis-pQTL	Plasma	deCODE	SCZ	Inverse variance weighted	7	-0.00309667	0.0257239	0.904181	0.996908	(0.95, 1.05)
FGG	cis-pQTL	Plasma	deCODE	SCZ	Wald ratio	1	0.00904766	0.0757136	0.90488	1.00909	(0.87, 1.17)
CCL18	cis-pQTL	Plasma	deCODE	SCZ	Inverse variance weighted	4	-0.0144077	0.120682	0.90497	0.985696	(0.78, 1.25)
ST6GALNAC6	cis-pQTL	Plasma	deCODE	SCZ	Inverse variance weighted	3	-0.0134851	0.115086	0.906723	0.986605	(0.79, 1.24)
RMDN1	cis-pQTL	Plasma	deCODE	SCZ	Inverse variance weighted	6	-0.00462061	0.0395735	0.90705	0.99539	(0.92, 1.08)
GPX7	cis-pQTL	Plasma	deCODE	SCZ	Inverse variance weighted	6	0.00577823	0.0500504	0.90809	1.00579	(0.91, 1.11)
CR2	cis-pQTL	Plasma	deCODE	SCZ	Inverse variance weighted	4	-0.0117666	0.102716	0.908798	0.988302	(0.81, 1.21)
HEXB	cis-pQTL	Plasma	deCODE	SCZ	Inverse variance weighted	2	0.00595772	0.0520354	0.908846	1.00598	(0.91, 1.11)
ROR2	cis-pQTL	Plasma	deCODE	SCZ	Inverse variance weighted	3	-0.00681996	0.0607529	0.910619	0.993203	(0.88, 1.12)
KLK3	cis-pQTL	Plasma	deCODE	SCZ	Wald ratio	1	-0.0273185	0.243444	0.910652	0.973051	(0.6, 1.57)
ADH7	cis-pQTL	Plasma	deCODE	SCZ	Inverse variance weighted	4	0.00434542	0.0389247	0.911112	1.00435	(0.93, 1.08)
ECH1	cis-pQTL	Plasma	deCODE	SCZ	Inverse variance weighted	2	-0.00438309	0.0393885	0.911396	0.995626	(0.92, 1.08)
MTHFSD	cis-pQTL	Plasma	deCODE	SCZ	Inverse variance weighted	3	-0.00370971	0.0334872	0.911791	0.996297	(0.93, 1.06)
NMRK1	cis-pQTL	Plasma	deCODE	SCZ	Inverse variance weighted	2	-0.0269323	0.244058	0.91213	0.973427	(0.6, 1.57)
EFNB2	cis-pQTL	Plasma	deCODE	SCZ	Wald ratio	1	0.0175579	0.159246	0.912206	1.01771	(0.74, 1.39)
COL10A1	cis-pQTL	Plasma	deCODE	SCZ	Inverse variance weighted	3	0.007847	0.0726735	0.914015	1.00788	(0.87, 1.16)
CNP	cis-pQTL	Plasma	deCODE	SCZ	Wald ratio	1	0.0161386	0.150115	0.914386	1.01627	(0.76, 1.36)
PDCD6	cis-pQTL	Plasma	deCODE	SCZ	Inverse variance weighted	3	-0.0141754	0.132836	0.915017	0.985925	(0.76, 1.28)
FSTL4	cis-pQTL	Plasma	deCODE	SCZ	Inverse variance weighted	2	-0.0154359	0.144658	0.915022	0.984683	(0.74, 1.31)
PSG3	cis-pQTL	Plasma	deCODE	SCZ	Inverse variance weighted	5	0.00275785	0.0260436	0.915667	1.00276	(0.95, 1.06)
NCR1	cis-pQTL	Plasma	deCODE	SCZ	Wald ratio	1	-0.0100806	0.0954365	0.915879	0.98997	(0.82, 1.19)
PGP	cis-pQTL	Plasma	deCODE	SCZ	Inverse variance weighted	3	0.00632848	0.0600316	0.916043	1.00635	(0.89, 1.13)
MLN	cis-pQTL	Plasma	deCODE	SCZ	Inverse variance weighted	6	0.00543317	0.0521353	0.917	1.00545	(0.91, 1.11)
HTRA1	cis-pQTL	Plasma	deCODE	SCZ	Inverse variance weighted	2	-0.0122226	0.11837	0.917759	0.987852	(0.78, 1.25)
ENPP6	cis-pQTL	Plasma	deCODE	SCZ	Wald ratio	1	0.020324	0.197682	0.918113	1.02053	(0.69, 1.5)
DLL4	cis-pQTL	Plasma	deCODE	SCZ	Wald ratio	1	-0.0208523	0.203958	0.918568	0.979364	(0.66, 1.46)
CD86	cis-pQTL	Plasma	deCODE	SCZ	Wald ratio	1	-0.0203939	0.200885	0.919137	0.979813	(0.66, 1.45)
ALDOC	cis-pQTL	Plasma	deCODE	SCZ	Wald ratio	1	0.0153602	0.152476	0.919758	1.01548	(0.75, 1.37)
LILRA5	cis-pQTL	Plasma	deCODE	SCZ	Inverse variance weighted	4	-0.00466406	0.0474431	0.921687	0.995347	(0.91, 1.09)
TNFSF13B	cis-pQTL	Plasma	deCODE	SCZ	Inverse variance weighted	2	-0.0142119	0.145288	0.922076	0.985889	(0.74, 1.31)
LGALS3	cis-pQTL	Plasma	deCODE	SCZ	Inverse variance weighted	3	-0.00584865	0.0612365	0.92391	0.994168	(0.88, 1.12)
CST4	cis-pQTL	Plasma	deCODE	SCZ	Inverse variance weighted	5	-0.00352104	0.0371827	0.924557	0.996485	(0.93, 1.07)
PCSK1	cis-pQTL	Plasma	deCODE	SCZ	Inverse variance weighted	5	0.00357507	0.0380679	0.925178	1.00358	(0.93, 1.08)
CCL28	cis-pQTL	Plasma	deCODE	SCZ	Wald ratio	1	0.0181398	0.193998	0.925503	1.01831	(0.7, 1.49)
SELPLG	cis-pQTL	Plasma	deCODE	SCZ	Wald ratio	1	-0.00425428	0.0464147	0.92697	0.995755	(0.91, 1.09)
H6PD	cis-pQTL	Plasma	deCODE	SCZ	Inverse variance weighted	4	-0.00399801	0.0448137	0.928912	0.99601	(0.91, 1.09)
TIMD4	cis-pQTL	Plasma	deCODE	SCZ	Inverse variance weighted	6	0.00330433	0.0374488	0.929689	1.00331	(0.93, 1.08)
AKR7A2	cis-pQTL	Plasma	deCODE	SCZ	Wald ratio	1	0.00660172	0.075222	0.930065	1.00662	(0.87, 1.17)
ALDH3B1	cis-pQTL	Plasma	deCODE	SCZ	Wald ratio	1	0.00814367	0.0939707	0.93094	1.00818	(0.84, 1.21)
MCF2L	cis-pQTL	Plasma	deCODE	SCZ	Wald ratio	1	0.00431022	0.0527042	0.934821	1.00432	(0.91, 1.11)
CNTFR	cis-pQTL	Plasma	deCODE	SCZ	Inverse variance weighted	5	0.00568754	0.0713009	0.936422	1.0057	(0.87, 1.16)
FAM171B	cis-pQTL	Plasma	deCODE	SCZ	Wald ratio	1	0.00589488	0.0739133	0.936433	1.00591	(0.87, 1.16)
DYNLL2	cis-pQTL	Plasma	deCODE	SCZ	Wald ratio	1	0.0162675	0.204156	0.93649	1.0164	(0.68, 1.52)
SDF2L1	cis-pQTL	Plasma	deCODE	SCZ	Wald ratio	1	-0.0167927	0.212373	0.936976	0.983348	(0.65, 1.49)
TNFRSF19	cis-pQTL	Plasma	deCODE	SCZ	Wald ratio	1	-0.00861632	0.110147	0.937649	0.991421	(0.8, 1.23)
XXYLT1	cis-pQTL	Plasma	deCODE	SCZ	Inverse variance weighted	2	-0.00648003	0.0832085	0.937926	0.993541	(0.84, 1.17)
DARS1	cis-pQTL	Plasma	deCODE	SCZ	Wald ratio	1	0.00992234	0.130723	0.939496	1.00997	(0.78, 1.3)
STAMBP	cis-pQTL	Plasma	deCODE	SCZ	Inverse variance weighted	3	-0.017952	0.239801	0.940324	0.982208	(0.61, 1.57)
BCAM	cis-pQTL	Plasma	deCODE	SCZ	Inverse variance weighted	5	0.00289882	0.0388209	0.940476	1.0029	(0.93, 1.08)
TESC	cis-pQTL	Plasma	deCODE	SCZ	Inverse variance weighted	5	-0.00444921	0.0604939	0.94137	0.995561	(0.88, 1.12)
ADI1	cis-pQTL	Plasma	deCODE	SCZ	Wald ratio	1	-0.00994224	0.135651	0.941573	0.990107	(0.76, 1.29)
MMP7	cis-pQTL	Plasma	deCODE	SCZ	Inverse variance weighted	4	0.00253989	0.0355075	0.942975	1.00254	(0.94, 1.07)
F5	cis-pQTL	Plasma	deCODE	SCZ	Inverse variance weighted	2	-0.00480051	0.068061	0.94377	0.995211	(0.87, 1.14)
NAXE	cis-pQTL	Plasma	deCODE	SCZ	Wald ratio	1	-0.00410823	0.0592611	0.944732	0.9959	(0.89, 1.12)
SPARCL1	cis-pQTL	Plasma	deCODE	SCZ	Inverse variance weighted	2	-0.00283089	0.0409158	0.94484	0.997173	(0.92, 1.08)
VAV1	cis-pQTL	Plasma	deCODE	SCZ	Wald ratio	1	0.0151509	0.222105	0.945614	1.01527	(0.66, 1.57)
PRTN3	cis-pQTL	Plasma	deCODE	SCZ	Inverse variance weighted	5	-0.00330697	0.0487488	0.945915	0.996698	(0.91, 1.1)
APOA5	cis-pQTL	Plasma	deCODE	SCZ	Inverse variance weighted	5	-0.00618182	0.0917142	0.946261	0.993837	(0.83, 1.19)
PEBP1	cis-pQTL	Plasma	deCODE	SCZ	Inverse variance weighted	7	0.00325293	0.0484325	0.946451	1.00326	(0.91, 1.1)
MTHFS	cis-pQTL	Plasma	deCODE	SCZ	Inverse variance weighted	6	-0.00243841	0.0365125	0.946755	0.997565	(0.93, 1.07)
FCRL4	cis-pQTL	Plasma	deCODE	SCZ	Inverse variance weighted	4	-0.00918626	0.137875	0.946878	0.990856	(0.76, 1.3)
CCL22	cis-pQTL	Plasma	deCODE	SCZ	Inverse variance weighted	5	-0.00352716	0.0541321	0.948048	0.996479	(0.9, 1.11)
TF	cis-pQTL	Plasma	deCODE	SCZ	Wald ratio	1	0.00482595	0.0765526	0.949734	1.00484	(0.86, 1.17)
NRP2	cis-pQTL	Plasma	deCODE	SCZ	Inverse variance weighted	4	-0.00430598	0.0695719	0.950648	0.995703	(0.87, 1.14)
SIAE	cis-pQTL	Plasma	deCODE	SCZ	Wald ratio	1	-0.0084607	0.137479	0.950928	0.991575	(0.76, 1.3)
C1RL	cis-pQTL	Plasma	deCODE	SCZ	Inverse variance weighted	4	0.00187804	0.0305234	0.950939	1.00188	(0.94, 1.06)
CXCL6	cis-pQTL	Plasma	deCODE	SCZ	Inverse variance weighted	3	-0.00229513	0.0373426	0.950992	0.997708	(0.93, 1.07)
NID2	cis-pQTL	Plasma	deCODE	SCZ	Inverse variance weighted	5	0.00178288	0.0313159	0.954599	1.00178	(0.94, 1.07)
LY9	cis-pQTL	Plasma	deCODE	SCZ	Inverse variance weighted	4	-0.00192143	0.0339743	0.954899	0.99808	(0.93, 1.07)
OPCML	cis-pQTL	Plasma	deCODE	SCZ	Inverse variance weighted	2	-0.00536616	0.0960742	0.955458	0.994648	(0.82, 1.2)
CD68	cis-pQTL	Plasma	deCODE	SCZ	Wald ratio	1	-0.0135547	0.248347	0.956473	0.986537	(0.61, 1.61)
EPHA5	cis-pQTL	Plasma	deCODE	SCZ	Wald ratio	1	-0.010673	0.19739	0.956879	0.989384	(0.67, 1.46)
VNN2	cis-pQTL	Plasma	deCODE	SCZ	Inverse variance weighted	6	-0.00102098	0.0192329	0.957664	0.99898	(0.96, 1.04)
ALDH3A1	cis-pQTL	Plasma	deCODE	SCZ	Wald ratio	1	0.00473702	0.0900303	0.958038	1.00475	(0.84, 1.2)
CNTNAP2	cis-pQTL	Plasma	deCODE	SCZ	Inverse variance weighted	8	-0.00182197	0.0349193	0.958388	0.99818	(0.93, 1.07)
SFRP1	cis-pQTL	Plasma	deCODE	SCZ	Inverse variance weighted	3	-0.00315035	0.0610102	0.958818	0.996855	(0.88, 1.12)
DLL1	cis-pQTL	Plasma	deCODE	SCZ	Inverse variance weighted	2	0.00512127	0.100318	0.959285	1.00513	(0.83, 1.22)
MRE11	cis-pQTL	Plasma	deCODE	SCZ	Wald ratio	1	-0.015563	0.309732	0.959926	0.984557	(0.54, 1.81)
PDK1	cis-pQTL	Plasma	deCODE	SCZ	Wald ratio	1	-0.0107688	0.215311	0.96011	0.989289	(0.65, 1.51)
GFRAL	cis-pQTL	Plasma	deCODE	SCZ	Inverse variance weighted	3	-0.00375586	0.076907	0.96105	0.996251	(0.86, 1.16)
PRSS8	cis-pQTL	Plasma	deCODE	SCZ	Wald ratio	1	-0.0100533	0.206154	0.961106	0.989997	(0.66, 1.48)
SHBG	cis-pQTL	Plasma	deCODE	SCZ	Inverse variance weighted	3	-0.0042806	0.0879076	0.961163	0.995729	(0.84, 1.18)
MVD	cis-pQTL	Plasma	deCODE	SCZ	Wald ratio	1	-0.0121622	0.251913	0.961494	0.987911	(0.6, 1.62)
ERAP1	cis-pQTL	Plasma	deCODE	SCZ	Inverse variance weighted	5	0.00139209	0.0299996	0.962989	1.00139	(0.94, 1.06)
IL1RAP	cis-pQTL	Plasma	deCODE	SCZ	Inverse variance weighted	4	0.00109707	0.0238862	0.963367	1.0011	(0.96, 1.05)
HGD	cis-pQTL	Plasma	deCODE	SCZ	Wald ratio	1	0.0100862	0.222691	0.963874	1.01014	(0.65, 1.56)
TES	cis-pQTL	Plasma	deCODE	SCZ	Wald ratio	1	0.00761394	0.171312	0.96455	1.00764	(0.72, 1.41)
KLK7	cis-pQTL	Plasma	deCODE	SCZ	Inverse variance weighted	4	0.00160964	0.0364635	0.96479	1.00161	(0.93, 1.08)
MGP	cis-pQTL	Plasma	deCODE	SCZ	Inverse variance weighted	3	-0.00496494	0.113122	0.964992	0.995047	(0.8, 1.24)
RNASE6	cis-pQTL	Plasma	deCODE	SCZ	Inverse variance weighted	5	-0.00127805	0.0321898	0.968329	0.998723	(0.94, 1.06)
CLEC1B	cis-pQTL	Plasma	deCODE	SCZ	Inverse variance weighted	2	0.00622606	0.163406	0.969607	1.00625	(0.73, 1.39)
HSP90B1	cis-pQTL	Plasma	deCODE	SCZ	Inverse variance weighted	5	-0.000970948	0.0260356	0.970251	0.99903	(0.95, 1.05)
GLIPR1	cis-pQTL	Plasma	deCODE	SCZ	Wald ratio	1	-0.00465565	0.125677	0.97045	0.995355	(0.78, 1.27)
GFRA1	cis-pQTL	Plasma	deCODE	SCZ	Wald ratio	1	0.00202184	0.0576109	0.972004	1.00202	(0.9, 1.12)
USP8	cis-pQTL	Plasma	deCODE	SCZ	Wald ratio	1	0.00491765	0.145599	0.973056	1.00493	(0.76, 1.34)
TNFSF12-TNFSF13	cis-pQTL	Plasma	deCODE	SCZ	Inverse variance weighted	3	0.0027002	0.0814448	0.973552	1.0027	(0.85, 1.18)
FGL1	cis-pQTL	Plasma	deCODE	SCZ	Inverse variance weighted	4	0.00135697	0.0423182	0.974419	1.00136	(0.92, 1.09)
PIP	cis-pQTL	Plasma	deCODE	SCZ	Inverse variance weighted	2	-0.00490188	0.154722	0.974726	0.99511	(0.73, 1.35)
TNFRSF1A	cis-pQTL	Plasma	deCODE	SCZ	Wald ratio	1	0.00328637	0.104298	0.974863	1.00329	(0.82, 1.23)
DCLK1	cis-pQTL	Plasma	deCODE	SCZ	Inverse variance weighted	3	-0.00291302	0.0959366	0.975777	0.997091	(0.83, 1.2)
FAM3D	cis-pQTL	Plasma	deCODE	SCZ	Inverse variance weighted	3	0.00156007	0.0538906	0.976905	1.00156	(0.9, 1.11)
TG	cis-pQTL	Plasma	deCODE	SCZ	Wald ratio	1	0.00613589	0.216834	0.977425	1.00615	(0.66, 1.54)
NOTCH3	cis-pQTL	Plasma	deCODE	SCZ	Wald ratio	1	0.00353911	0.133575	0.978862	1.00355	(0.77, 1.3)
PDGFRB	cis-pQTL	Plasma	deCODE	SCZ	Inverse variance weighted	7	0.000332361	0.0128229	0.979322	1.00033	(0.98, 1.03)
S100A12	cis-pQTL	Plasma	deCODE	SCZ	Inverse variance weighted	2	-0.0014294	0.0554067	0.979418	0.998572	(0.9, 1.11)
KLK10	cis-pQTL	Plasma	deCODE	SCZ	Inverse variance weighted	8	0.000400534	0.0163934	0.980507	1.0004	(0.97, 1.03)
ANXA1	cis-pQTL	Plasma	deCODE	SCZ	Wald ratio	1	0.00178201	0.0769464	0.981523	1.00178	(0.86, 1.16)
TPSB2	cis-pQTL	Plasma	deCODE	SCZ	Inverse variance weighted	7	-0.000437769	0.0190132	0.981631	0.999562	(0.96, 1.04)
MTRF1L	cis-pQTL	Plasma	deCODE	SCZ	Wald ratio	1	0.00155096	0.0697826	0.982268	1.00155	(0.87, 1.15)
TALDO1	cis-pQTL	Plasma	deCODE	SCZ	Wald ratio	1	-0.00441027	0.198512	0.982275	0.995599	(0.67, 1.47)
CLIC5	cis-pQTL	Plasma	deCODE	SCZ	Inverse variance weighted	4	-0.00104168	0.0475874	0.982536	0.998959	(0.91, 1.1)
ROBO1	cis-pQTL	Plasma	deCODE	SCZ	Inverse variance weighted	3	-0.00111603	0.0546696	0.983713	0.998885	(0.9, 1.11)
FUT10	cis-pQTL	Plasma	deCODE	SCZ	Inverse variance weighted	6	-0.000673138	0.0333748	0.983909	0.999327	(0.94, 1.07)
BOC	cis-pQTL	Plasma	deCODE	SCZ	Inverse variance weighted	4	-0.00160977	0.0801176	0.98397	0.998392	(0.85, 1.17)
THBS3	cis-pQTL	Plasma	deCODE	SCZ	Inverse variance weighted	2	0.00274554	0.137506	0.98407	1.00275	(0.77, 1.31)
LRP12	cis-pQTL	Plasma	deCODE	SCZ	Wald ratio	1	0.00416708	0.225045	0.985227	1.00418	(0.65, 1.56)
GAA	cis-pQTL	Plasma	deCODE	SCZ	Inverse variance weighted	5	0.00218466	0.12159	0.985665	1.00219	(0.79, 1.27)
CSRP1	cis-pQTL	Plasma	deCODE	SCZ	Wald ratio	1	0.00208747	0.116887	0.985751	1.00209	(0.8, 1.26)
IL27RA	cis-pQTL	Plasma	deCODE	SCZ	Inverse variance weighted	8	-0.00041269	0.0232361	0.98583	0.999587	(0.96, 1.05)
C1QTNF5	cis-pQTL	Plasma	deCODE	SCZ	Wald ratio	1	-0.00224949	0.128208	0.986001	0.997753	(0.78, 1.28)
CLEC12A	cis-pQTL	Plasma	deCODE	SCZ	Inverse variance weighted	9	-0.000576109	0.0332614	0.986181	0.999424	(0.94, 1.07)
AKR1A1	cis-pQTL	Plasma	deCODE	SCZ	Inverse variance weighted	5	0.00130434	0.0759956	0.986306	1.00131	(0.86, 1.16)
ARRB1	cis-pQTL	Plasma	deCODE	SCZ	Wald ratio	1	0.00248472	0.149098	0.986704	1.00249	(0.75, 1.34)
MST1	cis-pQTL	Plasma	deCODE	SCZ	Inverse variance weighted	9	-0.00030979	0.0186481	0.986746	0.99969	(0.96, 1.04)
ESS2	cis-pQTL	Plasma	deCODE	SCZ	Wald ratio	1	0.00168375	0.105531	0.98727	1.00169	(0.81, 1.23)
B4GALT2	cis-pQTL	Plasma	deCODE	SCZ	Inverse variance weighted	3	-0.000541009	0.0412002	0.989523	0.999459	(0.92, 1.08)
XRCC4	cis-pQTL	Plasma	deCODE	SCZ	Wald ratio	1	-0.00130052	0.102751	0.989901	0.9987	(0.82, 1.22)
CD72	cis-pQTL	Plasma	deCODE	SCZ	Wald ratio	1	0.00132489	0.106858	0.990108	1.00133	(0.81, 1.23)
LAG3	cis-pQTL	Plasma	deCODE	SCZ	Inverse variance weighted	2	-0.00159381	0.133495	0.990474	0.998407	(0.77, 1.3)
IFNLR1	cis-pQTL	Plasma	deCODE	SCZ	Inverse variance weighted	2	-0.0016139	0.162085	0.992055	0.998387	(0.73, 1.37)
MGAT2	cis-pQTL	Plasma	deCODE	SCZ	Wald ratio	1	-0.000763321	0.0824345	0.992612	0.999237	(0.85, 1.17)
FHIT	cis-pQTL	Plasma	deCODE	SCZ	Inverse variance weighted	3	0.00122201	0.175909	0.994457	1.00122	(0.71, 1.41)
CLEC4C	cis-pQTL	Plasma	deCODE	SCZ	Inverse variance weighted	10	-0.000238418	0.0373479	0.994907	0.999762	(0.93, 1.08)
NAGK	cis-pQTL	Plasma	deCODE	SCZ	Inverse variance weighted	5	-0.000623662	0.102471	0.995144	0.999377	(0.82, 1.22)
FUT8	cis-pQTL	Plasma	deCODE	SCZ	Inverse variance weighted	10	0.000167148	0.032679	0.995919	1.00017	(0.94, 1.07)
AHSG	cis-pQTL	Plasma	deCODE	SCZ	Inverse variance weighted	4	-0.000224715	0.0617644	0.997097	0.999775	(0.89, 1.13)
CHKB	cis-pQTL	Plasma	deCODE	SCZ	Inverse variance weighted	2	0.000610985	0.316605	0.99846	1.00061	(0.54, 1.86)
CXCL1	cis-pQTL	Plasma	deCODE	SCZ	Inverse variance weighted	9	-3.14e-05	0.0317564	0.999211	0.999969	(0.94, 1.06)
MSANTD3-TMEFF1	cis-pQTL	Plasma	deCODE	SCZ	Wald ratio	1	0	0.205298	1	1	(0.67, 1.5)

## Sheet: S3.  Bidirectional MR
Supplementary Table 3. Bidirectional MR of SCZ and cis-pQTL from deCODE
Exposure	Source of exposure	Outcome	Source of Outcome	Method	Nsnp	P value	OR	95% CI
SCZ	PGC	KLC1	deCODE	IVW	62	0.261206	1.01806	(0.99, 1.05)
SCZ	PGC	ADAM22	deCODE	IVW	62	0.91937	0.998425	(0.97, 1.03)
SCZ	PGC	CTSS	deCODE	IVW	62	0.669484	1.01843	(0.94, 1.11)
SCZ	PGC	IRF3	deCODE	IVW	62	0.298988	1.01859	(0.98, 1.05)
SCZ	PGC	FOXO3	deCODE	IVW	62	0.330751	1.02139	(0.98, 1.07)
SCZ	PGC	LIMA1	deCODE	IVW	62	0.760085	1.00484	(0.97, 1.04)
SCZ	PGC	MMP16	deCODE	IVW	62	0.732324	1.00547	(0.97, 1.04)

## Sheet: S4. Steiger filtering
Supplementary Table 4. Steiger filtering for the primary analysis
SNP	Exposure	Steiger_dir	Steiger_pval
rs7967954	LIMA1	TRUE	0.000136
rs12884809	KLC1	TRUE	9.12e-07
rs3813498	FOXO3	TRUE	0.008752
rs138309741	CTSS	TRUE	8.18e-17
rs72692873	CTSS	TRUE	6.18e-155
rs10415576	IRF3	TRUE	6.6e-06
rs35889496	MMP16	TRUE	4.86e-05
rs12535512	ADAM22	TRUE	9.06e-128
rs189282694	ADAM22	TRUE	4.43e-07
rs35844181	ADAM22	TRUE	1.96e-79
rs73198658	ADAM22	TRUE	2.91e-07
rs79377334	ADAM22	TRUE	2.73e-11

## Sheet: S5. Leave-one-out
Supplementary Table 5. Leave-one-out analysis for the primary analysis
Exposure	SNP	Beta	SE	P value
LIMA1	All	NA	NA	NA
KLC1	All	NA	NA	NA
FOXO3	All	NA	NA	NA
CTSS	All	0.237457	0.048377	9.18e-07
IRF3	All	NA	NA	NA
MMP16	All	NA	NA	NA
ADAM22	rs12535512	-0.12833	0.056576	0.023311
ADAM22	rs189282694	-0.16132	0.032536	7.11e-07
ADAM22	rs35844181	-0.17604	0.038337	4.39e-06
ADAM22	rs73198658	-0.155	0.032783	2.27e-06
ADAM22	rs79377334	-0.15989	0.032709	1.02e-06
ADAM22	All	-0.15935	0.032433	8.97e-07

## Sheet: S6. MR-Egger
Supplementary Table 6. MR-Egger analysis for the primary analysis
Exposure	Egger_intercept	SE	P value
KLC1	NA	NA	NA
IRF3	NA	NA	NA
FOXO3	NA	NA	NA
LIMA1	NA	NA	NA
MMP16	NA	NA	NA
CTSS	NA	NA	NA
ADAM22	-0.00729	0.038783	0.862857

## Sheet: S7. Phenotype Scanning
Supplementary Table 7. Phenome-wide scan of the association between identified SNPs with other diseases traits using LD trait
Gene	SNP	Trait	PMID	RS Number	Position (GRCh37)	Alleles	R2	D'	Risk Allele Frequency	Beta or OR	Effect Size (95% CI)	P-value
IRF3	rs10415576	Youthful appearance (self-reported)	32339537	rs3745473	chr19:50086626	C=0.174, T=0.826	0.241	0.834	0.825	1.033	NA	1x10-8
IRF3	rs10415576	Vitiligo	27723757	rs2304206	chr19:50168871	A=0.259, G=0.741	0.561	0.988	0.752	1.187	1.12-1.25	2x10-9
IRF3	rs10415576	Vertex-wise sulcal depth	34910505	rs3745475	chr19:50100295	A=0.784, G=0.216	0.316	0.837	0.22	6.89	NA	6x10-12
IRF3	rs10415576	Vertex-wise cortical surface area	34910505	rs2379087	chr19:50078276	C=0.221, T=0.779	0.295	0.797	0.22	5.99	NA	2x10-9
IRF3	rs10415576	Triglyceride levels	34887591	rs113886122	chr19:50044741	C=0.849, G=0.151	0.104	0.598	0.151	0.02	0.016-0.024	1x10-16
IRF3	rs10415576	Triglyceride levels	34887591	rs113886122	chr19:50044741	C=0.849, G=0.151	0.104	0.598	NR	NA	NA	4x10-22
IRF3	rs10415576	triglyceride (minimum, inv-norm transformed)	39024449	rs10419198	chr19:50038017	C=0.739, T=0.261	0.108	0.431	0.734	0.028	0.022-0.034	3x10-19
IRF3	rs10415576	triglyceride (mean, inv-norm transformed)	39024449	rs10419198	chr19:50038017	C=0.739, T=0.261	0.108	0.431	0.734	0.029	0.022-0.035	2x10-19
IRF3	rs10415576	Total protein levels	39414775	rs7256146	chr19:50128543	A=0.761, G=0.239	0.416	0.899	NR	0.063	0.049-0.077	2x10-17
IRF3	rs10415576	Standing height (UKB data field 50)	39789286	rs112727702	chr19:50091204	G=0.777, T=0.223	0.3	0.799	0.227	0.01	0.0071-0.0125	2x10-15
IRF3	rs10415576	Spontaneous dizygotic twinning	37994447	rs12980063	chr19:50196992	A=0.589, G=0.411	0.287	0.573	0.385	0.141	0.08-0.202	6x10-6
IRF3	rs10415576	Sleep duration	37384397	rs12462756	chr19:50098423	A=0.17, G=0.83	0.242	0.849	NR	0.016	0.01-0.022	3x10-8
IRF3	rs10415576	Skin cancer	39024449	rs7508601	chr19:50151686	A=0.409, T=0.591	0.209	0.704	0.604	0.047	0.036-0.059	1x10-18
IRF3	rs10415576	Skin cancer	39024449	rs7508601	chr19:50151686	A=0.409, T=0.591	0.209	0.704	0.668	0.047	0.033-0.061	4x10-12
IRF3	rs10415576	Serum total protein levels	29403010	rs10419198	chr19:50038017	C=0.739, T=0.261	0.108	0.431	NR	0.046	0.036-0.057	5x10-18
IRF3	rs10415576	Serum albumin levels	34594039	rs10419198	chr19:50038017	C=0.739, T=0.261	0.108	0.431	NR	0.064	0.059-0.068	1x10-149
IRF3	rs10415576	Self-reported math ability (MTAG)	30038396	rs6509441	chr19:50138023	A=0.245, T=0.755	0.432	0.902	0.251	0.014	0.0099-0.0181	1x10-11
IRF3	rs10415576	Self-reported math ability	30038396	rs11880195	chr19:50135434	C=0.761, G=0.239	0.416	0.899	0.749	0.014	0.0096-0.0182	7x10-10
IRF3	rs10415576	Schizophrenia	28991256	rs56873913	chr19:50091199	G=0.218, T=0.782	0.304	0.816	NR	1.061	1.04-1.08	4x10-7
IRF3	rs10415576	Schizophrenia	31268507	rs56873913	chr19:50091199	G=0.218, T=0.782	0.304	0.816	NR	NA	NA	4x10-7
IRF3	rs10415576	Schizophrenia	25056061	rs56873913	chr19:50091199	G=0.218, T=0.782	0.304	0.816	0.766	1.071	1.045-1.098	5x10-8
IRF3	rs10415576	Schizophrenia	26198764	rs56873913	chr19:50091199	G=0.218, T=0.782	0.304	0.816	NR	1.07	NA	3x10-7
IRF3	rs10415576	Schizophrenia	30285260	rs56873913	chr19:50091199	G=0.218, T=0.782	0.304	0.816	NR	1.069	1.05-1.09	2x10-8
IRF3	rs10415576	Schizophrenia	30285260	rs56873913	chr19:50091199	G=0.218, T=0.782	0.304	0.816	NR	1.068	1.04-1.09	7x10-7
IRF3	rs10415576	Schizophrenia	35396580	rs7251	chr19:50162909	C=0.667, G=0.333	0.819	1	0.628	1.062	1.05-1.08	2x10-14
IRF3	rs10415576	Schizophrenia	39753749	rs10415576	chr19:50164390	C=0.379, T=0.621	1	1	NR	NA	NA	6x10-12
IRF3	rs10415576	Schizophrenia	29483656	rs7508148	chr19:50152142	C=0.256, T=0.744	0.566	1	NR	1.08	1.06-1.1	4x10-11
IRF3	rs10415576	Schizophrenia	31740837	rs12104272	chr19:50148052	A=0.331, G=0.669	0.804	0.995	NR	1.058	1.04-1.08	1x10-8
IRF3	rs10415576	red blood cell count (RBC, minimum, inv-norm transformed)	39024449	rs10412446	chr19:50067508	A=0.78, G=0.22	0.298	0.803	0.655	0.022	0.017-0.028	5x10-14
IRF3	rs10415576	red blood cell count (RBC, mean, inv-norm transformed)	39024449	rs10412446	chr19:50067508	A=0.78, G=0.22	0.298	0.803	0.655	0.028	0.022-0.035	7x10-19
IRF3	rs10415576	red blood cell count (RBC, maximum, inv-norm transformed)	39024449	rs10412446	chr19:50067508	A=0.78, G=0.22	0.298	0.803	0.655	0.031	0.024-0.037	7x10-21
IRF3	rs10415576	red blood cell count (RBC, maximum, inv-norm transformed)	39024449	rs10412446	chr19:50067508	A=0.78, G=0.22	0.298	0.803	0.77	0.038	0.032-0.045	5x10-34
IRF3	rs10415576	Red blood cell count	34594039	rs3745475	chr19:50100295	A=0.784, G=0.216	0.316	0.837	NR	0.022	0.018-0.026	5x10-25
IRF3	rs10415576	Red blood cell count	32888494	rs7249925	chr19:50093572	A=0.778, G=0.222	0.308	0.812	0.229	0.026	0.021-0.031	1x10-22
IRF3	rs10415576	Red blood cell count	32888493	rs7249925	chr19:50093572	A=0.778, G=0.222	0.308	0.812	0.234	NA	NA	9x10-36
IRF3	rs10415576	Red blood cell count	32888493	rs7249925	chr19:50093572	A=0.778, G=0.222	0.308	0.812	0.237	0.027	0.023-0.031	2x10-33
IRF3	rs10415576	Red blood cell count	30595370	rs2116922	chr19:50103252	A=0.222, G=0.778	0.325	0.834	NR	NA	NA	7x10-28
IRF3	rs10415576	Prostate-specific antigen levels	39930085	rs73058052	chr19:50099422	C=0.832, T=0.168	0.243	0.857	NR	0.017	0.012-0.022	1x10-11
IRF3	rs10415576	Prostate cancer	37945903	rs67546213	chr19:50082587	A=0.173, G=0.827	0.233	0.824	NR	1.05	1.03-1.06	3x10-11
IRF3	rs10415576	Prostate cancer	37945903	rs67546213	chr19:50082587	A=0.173, G=0.827	0.233	0.824	0.166	1.05	1.04-1.07	4x10-11
IRF3	rs10415576	Melanomas of skin, dx or hx (PheCode 172.1)	39024449	rs7508601	chr19:50151686	A=0.409, T=0.591	0.209	0.704	0.604	0.049	0.034-0.064	3x10-12
IRF3	rs10415576	Medication use (thyroid preparations)	31015401	rs12980063	chr19:50196992	A=0.589, G=0.411	0.287	0.573	0.392	0.062	0.043-0.08	5x10-11
IRF3	rs10415576	Medication use (thyroid preparations)	34594039	rs12980063	chr19:50196992	A=0.589, G=0.411	0.287	0.573	NR	0.055	0.037-0.072	8x10-10
IRF3	rs10415576	Mean diameter of LDL particles	38448586	rs10419198	chr19:50038017	C=0.739, T=0.261	0.108	0.431	0.273	0.039	0.03-0.048	2x10-18
IRF3	rs10415576	Iron status biomarkers (total iron binding capacity)	33536631	rs112727702	chr19:50091204	G=0.777, T=0.223	0.3	0.799	0.232	0.043	0.032-0.054	2x10-14
IRF3	rs10415576	Interferon regulatory factor 3 levels	34648354	rs10423580	chr19:50195771	G=0.437, T=0.563	0.376	0.692	0.57	0.105	0.08-0.13	1x10-15
IRF3	rs10415576	Inflammatory bowel disease or schizophrenia (pleiotropy)	36753304	rs2304204	chr19:50169020	C=0.259, T=0.741	0.561	0.988	NR	NA	NA	3x10-8
IRF3	rs10415576	IFNL1 protein levels	39789286	rs111346895	chr19:50115057	A=0.305, G=0.695	0.551	0.874	0.304	0.044	0.031-0.057	2x10-11
IRF3	rs10415576	Hypothyroidism	39789286	rs12980063	chr19:50196992	A=0.589, G=0.411	0.287	0.573	0.392	0.074	0.054-0.094	9x10-15
IRF3	rs10415576	Hypothyroidism	36093044	rs12980063	chr19:50196992	A=0.589, G=0.411	0.287	0.573	NR	0.064	0.048-0.081	5x10-15
IRF3	rs10415576	Hypothyroidism	39067062	rs12980063	chr19:50196992	A=0.589, G=0.411	0.287	0.573	NR	1.07	1.05-1.08	2x10-15
IRF3	rs10415576	Hypothyroidism	30595370	rs12981033	chr19:50197406	A=0.589, G=0.411	0.287	0.573	NR	NA	NA	2x10-11
IRF3	rs10415576	Hypothyroidism	34594039	rs12984428	chr19:50199616	A=0.419, G=0.581	0.275	0.57	NR	0.066	0.046-0.086	1x10-10
IRF3	rs10415576	Hemoglobin levels	32327693	rs3745473	chr19:50086626	C=0.174, T=0.826	0.241	0.834	NR	0.021	NA	3x10-13
IRF3	rs10415576	Hemoglobin concentration	32888493	rs11878568	chr19:50095961	C=0.222, T=0.778	0.308	0.812	0.235	NA	NA	3x10-31
IRF3	rs10415576	Hemoglobin concentration	32888493	rs3760708	chr19:50084596	C=0.22, G=0.78	0.303	0.811	0.235	0.026	0.022-0.031	3x10-32
IRF3	rs10415576	hemoglobin (mean, inv-norm transformed)	39024449	rs10412446	chr19:50067508	A=0.78, G=0.22	0.298	0.803	0.655	0.022	0.017-0.028	2x10-15
IRF3	rs10415576	hemoglobin (maximum, inv-norm transformed)	39024449	rs10412446	chr19:50067508	A=0.78, G=0.22	0.298	0.803	0.77	0.032	0.026-0.038	2x10-26
IRF3	rs10415576	hemoglobin (maximum, inv-norm transformed)	39024449	rs10412446	chr19:50067508	A=0.78, G=0.22	0.298	0.803	0.655	0.025	0.019-0.031	1x10-17
IRF3	rs10415576	hematocrit (mean, inv-norm transformed)	39024449	rs10412446	chr19:50067508	A=0.78, G=0.22	0.298	0.803	0.655	0.022	0.017-0.028	4x10-14
IRF3	rs10415576	hematocrit (maximum, inv-norm transformed)	39024449	rs10412446	chr19:50067508	A=0.78, G=0.22	0.298	0.803	0.655	0.024	0.018-0.03	2x10-15
IRF3	rs10415576	hematocrit (maximum, inv-norm transformed)	39024449	rs10412446	chr19:50067508	A=0.78, G=0.22	0.298	0.803	0.77	0.03	0.023-0.036	2x10-21
IRF3	rs10415576	Hematocrit	32888493	rs11878568	chr19:50095961	C=0.222, T=0.778	0.308	0.812	0.235	NA	NA	8x10-27
IRF3	rs10415576	Hematocrit	34594039	rs8113357	chr19:50089910	C=0.219, T=0.781	0.307	0.817	NR	0.017	0.013-0.021	3x10-17
IRF3	rs10415576	Hematocrit	32888493	rs10412446	chr19:50067508	A=0.78, G=0.22	0.298	0.803	0.236	0.024	0.02-0.029	1x10-27
IRF3	rs10415576	Height (standard GWA)	37106081	rs10412446	chr19:50067508	A=0.78, G=0.22	0.298	0.803	NR	0.114	0.074-0.155	2x10-8
IRF3	rs10415576	height (minimum, inv-normal transformed)	39024449	rs10412446	chr19:50067508	A=0.78, G=0.22	0.298	0.803	0.656	0.025	0.018-0.032	2x10-11
IRF3	rs10415576	height (mean, inv-normal transformed)	39024449	rs10412446	chr19:50067508	A=0.78, G=0.22	0.298	0.803	0.656	0.028	0.02-0.035	5x10-13
IRF3	rs10415576	Height (maximum, inv-normal transformed)	39024449	rs10412446	chr19:50067508	A=0.78, G=0.22	0.298	0.803	0.656	0.028	0.021-0.036	2x10-13
IRF3	rs10415576	Height	36224396	rs2288921	chr19:50092002	G=0.219, T=0.781	0.307	0.817	0.255	0.011	0.01-0.013	2x10-54
IRF3	rs10415576	Height	34594039	rs10426059	chr19:50090607	C=0.757, G=0.243	0.265	0.71	NR	0.013	0.01-0.0162	5x10-16
IRF3	rs10415576	Height	30595370	rs8109314	chr19:50182697	C=0.304, T=0.696	0.637	0.942	NR	NA	NA	1x10-13
IRF3	rs10415576	Height	36224396	rs7251877	chr19:50097547	A=0.781, G=0.219	0.307	0.817	0.281	0.015	0.01-0.02	5x10-10
IRF3	rs10415576	Height	36224396	rs10415880	chr19:50189156	A=0.342, G=0.658	0.175	0.453	0.293	0.008	0.0067-0.0095	1x10-30
IRF3	rs10415576	Gut microbial network clusters (Pink (at 1 year) x Exclusive Breastfeeding (Duration) interaction	40187613	rs56146695	chr19:50126571	C=0.085, T=0.915	0.137	0.944	NR	0.02	NA	9x10-6
IRF3	rs10415576	Gut microbial network clusters (Pink (at 1 year) x Exclusive Breastfeeding (3 Months) interaction	40187613	rs4075250	chr19:50057854	A=0.095, G=0.905	0.125	0.849	NR	0.02	NA	9x10-6
IRF3	rs10415576	Fructosamine levels	34753797	rs113886122	chr19:50044741	C=0.849, G=0.151	0.104	0.598	0.17	0.014	0.0098-0.018	5x10-11
IRF3	rs10415576	Fructosamine levels	34753797	rs113886122	chr19:50044741	C=0.849, G=0.151	0.104	0.598	0.17	0.013	0.01-0.017	6x10-11
IRF3	rs10415576	Fibrinogen levels	26561523	rs73058052	chr19:50099422	C=0.832, T=0.168	0.243	0.857	0.16	0.007	NA	2x10-8
IRF3	rs10415576	Estimated glomerular filtration rate (creatinine)	34272381	rs34647824	chr19:50138143	A=0.72, C=0.28	0.439	0.829	0.733	0.002	0.001-0.0022	3x10-7
IRF3	rs10415576	Estimated glomerular filtration rate (creatinine)	35710981	rs34647824	chr19:50138143	A=0.72, C=0.28	0.439	0.829	0.277	6.726	NA	2x10-11
IRF3	rs10415576	Estimated glomerular filtration rate	31152163	rs34647824	chr19:50138143	A=0.72, C=0.28	0.439	0.829	0.739	0.002	0.0013-0.0029	3x10-11
IRF3	rs10415576	Dyslexia	36266505	rs7508601	chr19:50151686	A=0.409, T=0.591	0.209	0.704	0.6	0.962	0.949-0.976	1x10-7
IRF3	rs10415576	Drinks per week	36477530	rs3745473	chr19:50086626	C=0.174, T=0.826	0.241	0.834	0.198	0.007	0.0048-0.0088	5x10-11
IRF3	rs10415576	DKKL1 protein levels	39789286	rs28567593	chr19:50118847	A=0.316, G=0.684	0.612	0.899	0.328	0.107	0.097-0.116	6x10-151
IRF3	rs10415576	Cortical surface area	34560273	rs2379087	chr19:50078276	C=0.221, T=0.779	0.295	0.797	0.225	NA	NA	1x10-10
IRF3	rs10415576	Cognitive processing accuracy	39242605	rs6509441	chr19:50138023	A=0.245, T=0.755	0.432	0.902	NR	NA	NA	1x10-9
IRF3	rs10415576	Cognitive performance (MTAG)	30038396	rs6509441	chr19:50138023	A=0.245, T=0.755	0.432	0.902	0.235	0.017	0.012-0.022	6x10-10
IRF3	rs10415576	Cognitive performance	30038396	rs6509441	chr19:50138023	A=0.245, T=0.755	0.432	0.902	0.235	0.019	0.012-0.025	3x10-8
IRF3	rs10415576	Cognitive aspects of educational attainment	33414549	rs6509441	chr19:50138023	A=0.245, T=0.755	0.432	0.902	0.245	0.04	0.026-0.054	4x10-8
IRF3	rs10415576	Cholesteryl esters to total lipids ratio in large LDL	35213538	rs113886122	chr19:50044741	C=0.849, G=0.151	0.104	0.598	0.841	0.038	0.027-0.049	3x10-11
IRF3	rs10415576	Calcium (minimum, inv-norm transformed)	39024449	rs10419198	chr19:50038017	C=0.739, T=0.261	0.108	0.431	0.735	0.023	0.016-0.029	2x10-11
IRF3	rs10415576	Calcium (mean, inv-norm transformed)	39024449	rs10419198	chr19:50038017	C=0.739, T=0.261	0.108	0.431	0.612	0.024	0.017-0.031	1x10-12
IRF3	rs10415576	Calcium (mean, inv-norm transformed)	39024449	rs10419198	chr19:50038017	C=0.739, T=0.261	0.108	0.431	0.735	0.025	0.019-0.032	5x10-13
IRF3	rs10415576	Basal cell carcinoma (PheCode 172.21)	39024449	rs10411771	chr19:50176686	A=0.738, G=0.262	0.508	0.933	0.75	0.08	0.06-0.1	9x10-18
IRF3	rs10415576	Basal cell carcinoma (PheCode 172.21)	39024449	rs10411771	chr19:50176686	A=0.738, G=0.262	0.508	0.933	0.743	0.08	0.06-0.1	9x10-13
IRF3	rs10415576	Basal cell carcinoma (MTAG)	36496446	rs2082481	chr19:50151226	A=0.257, G=0.743	0.562	0.994	NR	NA	NA	2x10-29
IRF3	rs10415576	Basal cell carcinoma	31174203	rs7508601	chr19:50151686	A=0.409, T=0.591	0.209	0.704	0.61	1.053	1.03-1.06	3x10-8
IRF3	rs10415576	Basal cell carcinoma	38182794	rs7508601	chr19:50151686	A=0.409, T=0.591	0.209	0.704	NR	0.937	NA	9x10-16
IRF3	rs10415576	Basal cell carcinoma	38182794	rs7508601	chr19:50151686	A=0.409, T=0.591	0.209	0.704	NR	0.938	NA	3x10-15
IRF3	rs10415576	Average diameter for VLDL particles	35213538	rs5023763	chr19:50072067	G=0.767, T=0.233	0.276	0.745	0.759	0.025	0.016-0.034	3x10-8
IRF3	rs10415576	Autoimmune traits	30595370	rs12980063	chr19:50196992	A=0.589, G=0.411	0.287	0.573	NR	NA	NA	4x10-8
IRF3	rs10415576	Autoimmune thyroid disease	32581359	rs7251	chr19:50162909	C=0.667, G=0.333	0.819	1	0.67	1.064	NA	4x10-11
IRF3	rs10415576	Autoimmune thyroid disease	37002690	rs7251	chr19:50162909	C=0.667, G=0.333	0.819	1	NR	0.93	NA	1x10-10
IRF3	rs10415576	Aspartate aminotransferase (AST, minimum, inv-norm transformed)	39024449	rs10419198	chr19:50038017	C=0.739, T=0.261	0.108	0.431	0.734	0.023	0.018-0.029	2x10-15
IRF3	rs10415576	Apolipoprotein A1 levels	32203549	rs10419198	chr19:50038017	C=0.739, T=0.261	0.108	0.431	0.747	0.017	0.013-0.021	5x10-14
IRF3	rs10415576	Albumin levels (UKB data field 23479)	36764567	rs10419198	chr19:50038017	C=0.739, T=0.261	0.108	0.431	0.254	0.063	0.052-0.073	2x10-31
IRF3	rs10415576	Albumin levels	34321204	rs10419198	chr19:50038017	C=0.739, T=0.261	0.108	0.431	0.25	0.19	0.16-0.22/	3x10-28
IRF3	rs10415576	Albumin levels	34321204	rs10419198	chr19:50038017	C=0.739, T=0.261	0.108	0.431	0.25	0.23	0.17-0.29/	8x10-15
IRF3	rs10415576	Albumin levels	34321204	rs10419198	chr19:50038017	C=0.739, T=0.261	0.108	0.431	0.25	0.2	0.17-0.23/	1x10-45
IRF3	rs10415576	Albumin levels	34321204	rs10419198	chr19:50038017	C=0.739, T=0.261	0.108	0.431	0.25	0.21	0.18-0.24/	4x10-51
IRF3	rs10415576	Albumin (minimum, inv-norm transformed)	39024449	rs10419198	chr19:50038017	C=0.739, T=0.261	0.108	0.431	0.734	0.051	0.046-0.057	2x10-77
IRF3	rs10415576	Albumin (minimum, inv-norm transformed)	39024449	rs10419198	chr19:50038017	C=0.739, T=0.261	0.108	0.431	0.614	0.044	0.039-0.05	2x10-63
IRF3	rs10415576	Albumin (mean, inv-norm transformed)	39024449	rs10419198	chr19:50038017	C=0.739, T=0.261	0.108	0.431	0.734	0.067	0.061-0.072	7x10-124
IRF3	rs10415576	Albumin (mean, inv-norm transformed)	39024449	rs10419198	chr19:50038017	C=0.739, T=0.261	0.108	0.431	0.185	0.052	0.041-0.063	7x10-20
IRF3	rs10415576	Albumin (mean, inv-norm transformed)	39024449	rs10419198	chr19:50038017	C=0.739, T=0.261	0.108	0.431	0.614	0.058	0.052-0.063	3x10-96
IRF3	rs10415576	Albumin (maximum, inv-norm transformed)	39024449	rs10419198	chr19:50038017	C=0.739, T=0.261	0.108	0.431	0.614	0.058	0.052-0.063	1x10-96
IRF3	rs10415576	Albumin (maximum, inv-norm transformed)	39024449	rs10419198	chr19:50038017	C=0.739, T=0.261	0.108	0.431	0.734	0.066	0.06-0.071	6x10-121
IRF3	rs10415576	Albumin (maximum, inv-norm transformed)	39024449	rs10419198	chr19:50038017	C=0.739, T=0.261	0.108	0.431	0.185	0.053	0.041-0.064	2x10-19
CTSS	rs138309741	Height	36224396	rs12046899	chr1:150336468	G=0.794, T=0.206	0.129	0.964	0.197	0.015	0.013-0.016	3x10-47
CTSS	rs138309741	Whole body fat free mass (UKB data field 23101)	38538606	rs72704698	chr1:150918936	G=0.107, T=0.893	0.3	1	NR	0.014	0.0094-0.0183	1x10-9
CTSS	rs138309741	ECM1 protein levels	39789286	rs140447820	chr1:150441542	G=0.006, T=0.994	0.166	1	0.003	0.392	0.29-0.5	8x10-16
CTSS	rs138309741	Trauma exposure	34865855	rs6661135	chr1:150999414	C=0.935, T=0.065	0.49	0.969	0.93	5.52	NA	3x10-8
CTSS	rs138309741	Aspartate aminotransferase levels	33462484	rs72700826	chr1:150535196	C=0.927, T=0.073	0.461	1	NR	0.033	0.024-0.042	1x10-13
CTSS	rs138309741	Glucose-dependent insulinotropic peptide levels in overweight individuals	34620218	rs6694978	chr1:150919842	C=0.893, T=0.107	0.3	1	NR	0.937	0.61-1.27	3x10-8
CTSS	rs138309741	Aspartate aminotransferase levels	33462484	rs6694978	chr1:150919842	C=0.893, T=0.107	0.3	1	NR	0.032	0.023-0.04	3x10-14
CTSS	rs138309741	Alzheimer’s disease polygenic risk score (upper quantile vs lower quantile)	35589863	rs72700870	chr1:150608653	C=0.852, G=0.148	0.207	1	NR	NA	NA	8x10-10
CTSS	rs138309741	Body mass index	37280435	rs2902811	chr1:151010521	C=0.77, G=0.23	0.112	0.963	NR	0.017	0.013-0.022	2x10-14
CTSS	rs138309741	Body mass index	39134668	rs2902811	chr1:151010521	C=0.77, G=0.23	0.112	0.963	NR	0.017	0.012-0.022	1x10-11
CTSS	rs138309741	Bone density	35121771	rs7511649	chr1:150270791	C=0.204, T=0.796	0.131	0.964	0.153	0.302	NA	1x10-6
CTSS	rs138309741	Multi-trait sex score	37277458	rs76098726	chr1:150555028	C=0.074, T=0.926	0.454	1	NR	NA	NA	2x10-9
CTSS	rs138309741	Whole body water mass (UKB data field 23102)	39789286	rs76098726	chr1:150555028	C=0.074, T=0.926	0.454	1	0.079	0.017	0.012-0.021	8x10-16
CTSS	rs138309741	Body surface area	36502284	rs76098726	chr1:150555028	C=0.074, T=0.926	0.454	1	NR	0.005	0.0036-0.0065	2x10-11
CTSS	rs138309741	Height	36224396	rs6694075	chr1:150363261	A=0.964, G=0.036	0.915	0.97	0.032	0.041	0.038-0.045	5x10-117
CTSS	rs138309741	Extracellular matrix protein 1 levels	36168886	rs146467430	chr1:150351743	A=0.957, G=0.043	0.76	0.97	0.03	0.646	0.49-0.8	1x10-15
CTSS	rs138309741	Triglyceride levels	32203549	rs184694823	chr1:150642998	A=0.924, G=0.076	0.414	0.969	0.922	0.021	0.014-0.028	2x10-8
CTSS	rs138309741	Whole body fat mass (UKB data field 23100)	38538606	rs7535275	chr1:150354210	A=0.901, G=0.099	0.167	0.714	NR	0.022	0.015-0.029	4x10-10
CTSS	rs138309741	Aspartate aminotransferase levels (UKB data field 30650)	39789286	rs149026128	chr1:150623904	A=0.148, T=0.852	0.207	1	0.148	0.029	0.024-0.035	4x10-28
CTSS	rs138309741	Monocyte chemoattractant protein-1 levels	27989323	rs16837903	chr1:150552042	A=0.146, G=0.854	0.211	1	NR	0.11	0.063-0.157	4x10-6
CTSS	rs138309741	Lung function (FEV1/FVC)	30595370	rs16837903	chr1:150552042	A=0.146, G=0.854	0.211	1	NR	NA	NA	6x10-8
CTSS	rs138309741	Height	36224396	rs16837903	chr1:150552042	A=0.146, G=0.854	0.211	1	0.126	0.009	0.0075-0.0111	1x10-23
CTSS	rs138309741	Multi-trait sex score	37277458	rs72704686	chr1:150897800	A=0.107, G=0.893	0.3	1	NR	NA	NA	7x10-9
CTSS	rs138309741	Whole body fat free mass (UKB data field 23101)	38538606	rs72704686	chr1:150897800	A=0.107, G=0.893	0.3	1	NR	0.014	0.0091-0.018	2x10-9
CTSS	rs138309741	Multi-trait sex score	37277458	rs138309741	chr1:150512792	A=0.035, C=0.965	1	1	NR	NA	NA	4x10-8
CTSS	rs138309741	Height	39134668	rs56411234	chr1:150532376	A=0.028, G=0.972	0.737	0.963	NR	0.062	0.053-0.071	3x10-39
CTSS	rs138309741	Height	30595370	rs10305677	chr1:150819092	A=0.027, T=0.973	0.652	0.923	NR	NA	NA	4x10-37
CTSS	rs138309741	Bone mineral density mean	37500982	rs10305677	chr1:150819092	A=0.027, T=0.973	0.652	0.923	NR	NA	NA	3x10-64
CTSS	rs72692873	Sex hormone-binding globulin levels	36653534	rs72708162	chr1:149882811	G=0.915, T=0.085	0.188	0.46	NR	0.043	0.032-0.055	1x10-13
CTSS	rs72692873	Sex hormone-binding globulin levels adjusted for BMI	32042192	rs72708162	chr1:149882811	G=0.915, T=0.085	0.188	0.46	0.079	0.015	0.011-0.019	6x10-14
CTSS	rs72692873	Sex hormone-binding globulin levels	32042192	rs72708162	chr1:149882811	G=0.915, T=0.085	0.188	0.46	0.079	0.016	0.011-0.02	1x10-13
CTSS	rs72692873	BolA-like protein 1 levels	39528825	rs72708148	chr1:149850941	G=0.913, T=0.087	0.182	0.459	0.069	1.324	1.23-1.42	3x10-150
CTSS	rs72692873	Triglyceride levels	33462484	rs115659429	chr1:149786633	G=0.909, T=0.091	0.218	0.514	NR	0.027	0.018-0.035	6x10-10
CTSS	rs72692873	Glycated hemoglobin levels	33462484	rs115659429	chr1:149786633	G=0.909, T=0.091	0.218	0.514	NR	0.029	0.021-0.038	3x10-11
CTSS	rs72692873	High density lipoprotein cholesterol levels	33462484	rs115659429	chr1:149786633	G=0.909, T=0.091	0.218	0.514	NR	0.03	0.022-0.039	1x10-11
CTSS	rs72692873	Polyunsaturated fatty acids to monounsaturated fatty acids ratio	40545721	rs115659429	chr1:149786633	G=0.909, T=0.091	0.218	0.514	NR	NA	NA	8x10-9
CTSS	rs72692873	Apolipoprotein A1 levels	33462484	rs115659429	chr1:149786633	G=0.909, T=0.091	0.218	0.514	NR	0.027	0.018-0.035	4x10-9
CTSS	rs72692873	platelet count (mean, inv-norm transformed)	39024449	rs111320111	chr1:150226321	G=0.86, T=0.14	0.341	0.819	0.886	0.039	0.029-0.048	4x10-15
CTSS	rs72692873	platelet count (minimum, inv-norm transformed)	39024449	rs35699789	chr1:150442100	G=0.793, T=0.207	0.222	0.836	0.779	0.025	0.018-0.032	3x10-13
CTSS	rs72692873	Apolipoprotein A1 levels	32203549	rs587739738	chr1:149846196	C=0.912, T=0.088	0.191	0.473	0.918	0.022	0.015-0.029	1x10-9
CTSS	rs72692873	HDL cholesterol levels	32203549	rs587739738	chr1:149846196	C=0.912, T=0.088	0.191	0.473	0.918	0.025	0.018-0.032	1x10-12
CTSS	rs72692873	Heel bone mineral density	30598549	rs72692842	chr1:149992890	C=0.901, T=0.099	0.267	0.596	0.909	0.029	0.023-0.035	4x10-20
CTSS	rs72692873	High density lipoprotein cholesterol levels	34887591	rs72692849	chr1:149995966	C=0.901, T=0.099	0.267	0.596	0.089	0.025	0.02-0.029	2x10-14
CTSS	rs72692873	IL6RA levels	28915241	rs67450539	chr1:149981884	C=0.899, T=0.101	0.26	0.595	NR	0.409	0.28-0.54	5x10-10
CTSS	rs72692873	Autism spectrum disorder, attention deficit-hyperactivity disorder, bipolar disorder, major depressive disorder, and schizophrenia (combined)	23453885	rs11587682	chr1:150324284	C=0.862, T=0.138	0.347	0.819	NR	1.086	1.05-1.12	7x10-6
CTSS	rs72692873	Creatinine levels	33462484	rs66464034	chr1:150496388	C=0.86, G=0.14	0.341	0.819	NR	0.027	0.02-0.035	8x10-14
CTSS	rs72692873	Estimated glomerular filtration rate	33462484	rs66464034	chr1:150496388	C=0.86, G=0.14	0.341	0.819	NR	0.026	0.019-0.034	7x10-13
CTSS	rs72692873	Apolipoprotein A1 levels	33462484	rs66464034	chr1:150496388	C=0.86, G=0.14	0.341	0.819	NR	0.023	0.016-0.03	2x10-9
CTSS	rs72692873	Cognitive ability, years of educational attainment or schizophrenia (pleiotropy)	31374203	rs72694951	chr1:150119177	C=0.832, T=0.168	0.398	0.984	NR	0.016	0.01-0.021	7x10-9
CTSS	rs72692873	Schizophrenia	25056061	rs140505938	chr1:150031490	C=0.831, T=0.169	0.408	1	0.836	1.094	1.06-1.13	4x10-10
CTSS	rs72692873	Schizophrenia	26198764	rs140505938	chr1:150031490	C=0.831, T=0.169	0.408	1	NR	1.099	NA	4x10-10
CTSS	rs72692873	Schizophrenia (MTAG)	32606422	rs140505938	chr1:150031490	C=0.831, T=0.169	0.408	1	NR	NA	NA	1x10-10
CTSS	rs72692873	Schizophrenia	29483656	rs140505938	chr1:150031490	C=0.831, T=0.169	0.408	1	NR	1.087	1.06-1.11	7x10-10
CTSS	rs72692873	Anorexia nervosa, attention-deficit/hyperactivity disorder, autism spectrum disorder, bipolar disorder, major depression, obsessive-compulsive disorder, schizophrenia, or Tourette syndrome (pleiotropy)	31835028	rs140505938	chr1:150031490	C=0.831, T=0.169	0.408	1	NR	NA	NA	2x10-12
CTSS	rs72692873	Self-reported math ability (MTAG)	30038396	rs55802315	chr1:150138709	C=0.827, T=0.173	0.384	0.984	0.165	0.018	0.014-0.023	2x10-14
CTSS	rs72692873	Self-reported math ability	30038396	rs55802315	chr1:150138709	C=0.827, T=0.173	0.384	0.984	0.835	0.02	0.015-0.025	4x10-14
CTSS	rs72692873	Estimated glomerular filtration rate	31152163	rs3118119	chr1:150159616	C=0.812, T=0.188	0.347	0.984	0.18	0.003	0.002-0.004	4x10-13
CTSS	rs72692873	Estimated glomerular filtration rate (creatinine)	34272381	rs3118119	chr1:150159616	C=0.812, T=0.188	0.347	0.984	0.824	0.003	0.0018-0.0034	1x10-11
CTSS	rs72692873	Bipolar disorder or glomerular filtration rate estimated from creatine (MTAG)	38858783	rs3118119	chr1:150159616	C=0.812, T=0.188	0.347	0.984	NR	NA	NA	1x10-14
CTSS	rs72692873	Height	36224396	rs12116970	chr1:150466925	C=0.791, T=0.209	0.22	0.836	0.096	0.023	0.014-0.031	1x10-7
CTSS	rs72692873	Drinks per week	36477530	rs7542510	chr1:150278823	C=0.789, T=0.211	0.217	0.835	0.215	0.007	0.0051-0.0091	4x10-12
CTSS	rs72692873	Drinks per week	36477530	rs12141218	chr1:150448707	C=0.208, T=0.792	0.221	0.836	0.211	0.007	0.0048-0.0088	4x10-11
CTSS	rs72692873	Drinks per week	36477530	rs1043293	chr1:150448766	C=0.208, G=0.792	0.221	0.836	0.211	0.007	0.0048-0.0088	4x10-11
CTSS	rs72692873	Bipolar disorder	31043756	rs7544145	chr1:150138699	C=0.181, T=0.819	0.363	0.984	0.812	1.085	1.06-1.11	5x10-8
CTSS	rs72692873	Obesity in adult survivors of childhood cancer not exposed to cranial radiation	25963547	rs12073359	chr1:150008790	C=0.174, T=0.826	0.394	1	NR	1.7	(1.4-2.1)	5x10-6
CTSS	rs72692873	Obesity class II and Obsesive-compulsive disorder or Schizophrenia	36137488	rs7550323	chr1:150027004	C=0.17, T=0.83	0.405	1	NR	NA	NA	4x10-9
CTSS	rs72692873	Bipolar disorder (MTAG)	34159505	rs72692857	chr1:150001632	C=0.169, T=0.831	0.408	1	NR	NA	NA	1x10-10
CTSS	rs72692873	Bipolar disorder (MTAG)	33479212	rs72692857	chr1:150001632	C=0.169, T=0.831	0.408	1	0.831	0.092	0.063-0.12	4x10-10
CTSS	rs72692873	Brain morphology (MOSTest)	35164939	rs72692857	chr1:150001632	C=0.169, T=0.831	0.408	1	NR	NA	NA	6x10-8
CTSS	rs72692873	PLEKHO1 protein levels	39789286	rs56794080	chr1:150021609	C=0.168, T=0.832	0.385	0.969	0.164	0.072	0.056-0.089	5x10-18
CTSS	rs72692873	Schizophrenia	28991256	rs12129037	chr1:150492114	C=0.14, T=0.86	0.341	0.819	NR	1.096	1.06-1.13	5x10-9
CTSS	rs72692873	Schizophrenia	30285260	rs12129037	chr1:150492114	C=0.14, T=0.86	0.341	0.819	NR	1.094	1.06-1.12	1x10-8
CTSS	rs72692873	Schizophrenia	30285260	rs12129037	chr1:150492114	C=0.14, T=0.86	0.341	0.819	NR	1.097	1.06-1.13	1x10-7
CTSS	rs72692873	Hematocrit	34594039	rs1980062	chr1:150509169	C=0.139, T=0.861	0.331	0.804	NR	0.015	0.0097-0.0199	7x10-9
CTSS	rs72692873	Cigarettes smoked per day	36477530	rs111319645	chr1:150217786	C=0.139, G=0.861	0.344	0.819	0.129	0.017	0.012-0.023	2x10-9
CTSS	rs72692873	Monocyte count (UKB data field 30130)	39789286	rs5011222	chr1:149772504	C=0.129, T=0.871	0.12	0.463	0.88	0.025	0.019-0.031	3x10-16
CTSS	rs72692873	High density lipoprotein cholesterol levels	34887591	rs192434510	chr1:149992277	C=0.099, T=0.901	0.267	0.596	NR	NA	NA	1x10-18
CTSS	rs72692873	Heel bone mineral density	30595370	rs72692840	chr1:149992594	C=0.099, T=0.901	0.267	0.596	NR	NA	NA	2x10-18
CTSS	rs72692873	CD64 on CD14- CD16-	32929287	rs150145799	chr1:149738590	C=0.098, T=0.902	0.127	0.409	0.134	0.288	0.22-0.36	4x10-15
CTSS	rs72692873	CD64 on monocyte	32929287	rs150145799	chr1:149738590	C=0.098, T=0.902	0.127	0.409	0.134	0.718	0.65-0.79	3x10-83
CTSS	rs72692873	CD64 on CD14+ CD16+ monocyte	32929287	rs150145799	chr1:149738590	C=0.098, T=0.902	0.127	0.409	0.134	0.592	0.52-0.66	7x10-58
CTSS	rs72692873	CD64 on CD14+ CD16- monocyte	32929287	rs150145799	chr1:149738590	C=0.098, T=0.902	0.127	0.409	0.134	0.775	0.71-0.84	9x10-99
CTSS	rs72692873	CD64 on CD14- CD16+ monocyte	32929287	rs150145799	chr1:149738590	C=0.098, T=0.902	0.127	0.409	0.134	0.287	0.21-0.36	2x10-14
CTSS	rs72692873	Monocyte count	32888494	rs587626837	chr1:149759626	C=0.092, T=0.908	0.139	0.413	0.088	0.028	0.021-0.036	7x10-13
CTSS	rs72692873	Metabolic syndrome	39349817	rs16836630	chr1:149898951	C=0.089, G=0.911	0.2	0.487	NR	0.018	0.014-0.023	2x10-13
CTSS	rs72692873	Synaptic vesicle glycoprotein 2A levels	34648354	rs16836630	chr1:149898951	C=0.089, G=0.911	0.2	0.487	0.08	0.376	0.33-0.42	3x10-54
CTSS	rs72692873	Type 2 diabetes	32541925	rs72692804	chr1:149891028	C=0.088, G=0.912	0.203	0.487	0.927	0.053	0.037-0.07	3x10-10
CTSS	rs72692873	Triglyceride to HDL cholesterol ratio	38200128	rs1044808	chr1:149871905	C=0.086, G=0.914	0.185	0.46	0.919	0.04	0.029-0.052	1x10-9
CTSS	rs72692873	Triglyceride to HDL cholesterol ratio	38200128	rs1044808	chr1:149871905	C=0.086, G=0.914	0.185	0.46	0.918	0.034	0.021-0.046	1x10-6
CTSS	rs72692873	Triglyceride to HDL cholesterol ratio	38200128	rs1044808	chr1:149871905	C=0.086, G=0.914	0.185	0.46	0.919	0.043	0.034-0.052	5x10-14
CTSS	rs72692873	CA14 protein levels	39789286	rs587614025	chr1:150512654	A=0.946, G=0.054	0.395	0.759	0.049	0.126	0.099-0.154	1x10-23
CTSS	rs72692873	Schizophrenia vs autism spectrum disorder (ordinary least squares (OLS))	33686288	rs72700813	chr1:150509544	A=0.935, G=0.065	0.602	0.85	NR	0.019	NA	7x10-10
CTSS	rs72692873	BolA-like protein 1 levels	34648354	rs1451641	chr1:149865880	A=0.914, G=0.086	0.185	0.46	0.92	1.277	1.24-1.32	6x10-798
CTSS	rs72692873	Triglyceride levels (MTAG)	36376304	rs55664407	chr1:149866676	A=0.914, G=0.086	0.185	0.46	NR	0.029	0.02-0.038	1x10-10
CTSS	rs72692873	Putamen iron levels (R2* MRI)	38789058	rs72708158	chr1:149880355	A=0.914, G=0.086	0.197	0.474	NR	0.061	0.036-0.085	2x10-8
CTSS	rs72692873	BOLA1 protein levels	39789286	rs16835135	chr1:149880483	A=0.914, G=0.086	0.197	0.474	0.079	0.169	0.15-0.19	5x10-53
CTSS	rs72692873	Lon protease homolog, mitochondrial levels	34648354	rs56265028	chr1:149881959	A=0.914, G=0.086	0.197	0.474	0.92	0.184	0.14-0.23	9x10-15
CTSS	rs72692873	Acid ceramidase levels	34648354	rs56265028	chr1:149881959	A=0.914, G=0.086	0.197	0.474	0.92	0.204	0.16-0.25	2x10-17
CTSS	rs72692873	SV2A protein levels	39789286	rs68144650	chr1:149894445	A=0.911, C=0.089	0.2	0.487	0.079	0.263	0.24-0.29	2x10-121
CTSS	rs72692873	Splicing factor 3B subunit 4 levels	34648354	rs72692816	chr1:149902588	A=0.91, G=0.09	0.197	0.486	0.92	0.199	0.15-0.25	3x10-15
CTSS	rs72692873	ACP6 protein levels	39789286	rs68002561	chr1:149880863	A=0.906, G=0.094	0.175	0.469	0.092	0.065	0.045-0.085	2x10-12
CTSS	rs72692873	Sex hormone-binding globulin levels adjusted for BMI	32042192	rs68002561	chr1:149880863	A=0.906, G=0.094	0.175	0.469	0.092	0.012	0.0082-0.0167	3x10-10
CTSS	rs72692873	Sex hormone-binding globulin levels	32042192	rs68002561	chr1:149880863	A=0.906, G=0.094	0.175	0.469	0.092	0.013	0.0081-0.0178	8x10-8
CTSS	rs72692873	Protein quantitative trait loci (liver)	32778093	rs12060830	chr1:149995979	A=0.901, C=0.099	0.267	0.596	0.094	0.026	NA	5x10-9
CTSS	rs72692873	Lung function (FEV1)	30175238	rs41273537	chr1:150429944	A=0.863, G=0.137	0.35	0.819	0.108	4.552	()	5x10-6
CTSS	rs72692873	red cell diameter width (RDW, minimum, inv-norm transformed)	39024449	rs72696859	chr1:150369895	A=0.862, G=0.138	0.347	0.819	0.889	0.031	0.022-0.039	2x10-11
CTSS	rs72692873	Refractive error	32231278	rs942453	chr1:150257262	A=0.86, G=0.14	0.341	0.819	NR	NA	NA	3x10-15
CTSS	rs72692873	Cigarettes smoked per day	36477530	rs942453	chr1:150257262	A=0.86, G=0.14	0.341	0.819	0.133	0.016	0.011-0.021	2x10-10
CTSS	rs72692873	Creatinine levels	33462484	rs11588837	chr1:150179127	A=0.851, G=0.149	0.365	0.878	NR	0.024	0.017-0.031	3x10-11
CTSS	rs72692873	Estimated glomerular filtration rate	33462484	rs11588837	chr1:150179127	A=0.851, G=0.149	0.365	0.878	NR	0.022	0.015-0.029	6x10-10
CTSS	rs72692873	Apolipoprotein A1 levels	33462484	rs11588837	chr1:150179127	A=0.851, G=0.149	0.365	0.878	NR	0.022	0.015-0.029	4x10-9
CTSS	rs72692873	Highest math class taken (MTAG)	30038396	rs7554367	chr1:150019580	A=0.83, G=0.17	0.321	0.89	0.843	0.015	0.01-0.019	7x10-11
CTSS	rs72692873	Broad depression or schizophrenia	30626913	rs2318763	chr1:150115974	A=0.83, G=0.17	0.392	0.984	0.17	NA	NA	5x10-11
CTSS	rs72692873	Bipolar disorder (MTAG)	32606422	rs78676616	chr1:150143302	A=0.824, G=0.176	0.376	0.984	NR	NA	NA	4x10-11
CTSS	rs72692873	Schizophrenia	39753749	rs12138231	chr1:150115398	A=0.814, T=0.186	0.352	0.984	NR	NA	NA	2x10-9
CTSS	rs72692873	Schizophrenia	35396580	rs12138231	chr1:150115398	A=0.814, T=0.186	0.352	0.984	0.195	0.935	0.91-0.96	2x10-10
CTSS	rs72692873	Broad depression or bipolar disorder	30626913	rs16836940	chr1:150416913	A=0.791, G=0.209	0.22	0.836	0.22	NA	NA	6x10-8
CTSS	rs72692873	Drinks per week	36477530	rs1050818	chr1:150266559	A=0.787, C=0.213	0.214	0.835	0.215	0.007	0.0051-0.0092	3x10-12
CTSS	rs72692873	Drinks per week	36477530	rs1050818	chr1:150266559	A=0.787, C=0.213	0.214	0.835	0.219	0.008	0.0054-0.0098	5x10-12
CTSS	rs72692873	Waist circumference adjusted for body mass index	34021172	rs1868992	chr1:149908108	A=0.741, G=0.259	0.122	0.719	NR	0.022	0.015-0.029	3x10-10
CTSS	rs72692873	Neutrophil count	34594039	rs12117104	chr1:150404669	A=0.299, G=0.701	0.141	0.852	NR	0.017	0.011-0.022	1x10-9
CTSS	rs72692873	Extracellular matrix protein 1 levels	36168886	rs11807952	chr1:150374447	A=0.267, T=0.733	0.174	0.876	0.127	0.403	0.32-0.48	2x10-23
CTSS	rs72692873	Schizophrenia	31740837	rs2319280	chr1:150014017	A=0.169, C=0.831	0.408	1	NR	1.095	1.07-1.12	1x10-9
CTSS	rs72692873	Schizophrenia (MTAG)	34159505	rs2319280	chr1:150014017	A=0.169, C=0.831	0.408	1	NR	NA	NA	5x10-11
CTSS	rs72692873	Schizophrenia (MTAG)	33479212	rs2319280	chr1:150014017	A=0.169, C=0.831	0.408	1	0.169	0.092	0.063-0.121	4x10-10
CTSS	rs72692873	Triglyceride levels	32154731	rs12138136	chr1:149844305	A=0.094, T=0.906	0.197	0.498	NR	0.029	0.021-0.037	7x10-10
CTSS	rs72692873	Triglyceride levels	32203549	rs12138136	chr1:149844305	A=0.094, T=0.906	0.197	0.498	0.914	0.025	0.018-0.032	5x10-12
CTSS	rs72692873	Triglyceride levels (UKB data field 30870)	39789286	rs12138136	chr1:149844305	A=0.094, T=0.906	0.197	0.498	0.087	0.024	0.018-0.031	2x10-13
CTSS	rs72692873	Triglycerides	34594039	rs12138136	chr1:149844305	A=0.094, T=0.906	0.197	0.498	NR	0.029	0.021-0.037	5x10-12
CTSS	rs72692873	SF3B4 protein levels	39789286	rs12078573	chr1:149903609	A=0.089, G=0.911	0.188	0.472	0.078	0.091	0.068-0.113	2x10-16
CTSS	rs72692873	Type 2 diabetes	32541925	rs72692805	chr1:149894355	A=0.088, G=0.912	0.203	0.487	0.924	0.054	0.037-0.071	6x10-10
CTSS	rs72692873	Triglyceride levels	34887591	rs45548131	chr1:149899389	A=0.088, G=0.912	0.203	0.487	NR	NA	NA	1x10-20
CTSS	rs72692873	Height	36224396	rs11205308	chr1:149955163	A=0.088, G=0.912	0.203	0.487	0.084	0.015	0.012-0.018	1x10-22
CTSS	rs72692873	ETS domain-containing protein Elk-3 levels	34648354	rs41264630	chr1:149885800	A=0.087, G=0.913	0.182	0.459	0.08	0.203	0.16-0.25	1x10-17
CTSS	rs72692873	interleukin-17 receptor B levels	34648354	rs41264630	chr1:149885800	A=0.087, G=0.913	0.182	0.459	0.08	0.202	0.15-0.25	2x10-17
CTSS	rs72692873	Sex hormone-binding globulin levels adjusted for BMI	32042192	rs41264630	chr1:149885800	A=0.087, G=0.913	0.182	0.459	0.08	0.013	0.01-0.016	7x10-20
CTSS	rs72692873	Sex hormone-binding globulin levels	32042192	rs41264630	chr1:149885800	A=0.087, G=0.913	0.182	0.459	0.08	0.014	0.011-0.018	8x10-18
CTSS	rs72692873	Total testosterone levels	32042192	rs41264630	chr1:149885800	A=0.087, G=0.913	0.182	0.459	0.08	0.014	0.0089-0.0182	4x10-9
CTSS	rs72692873	Triglyceride levels	34887591	rs10494363	chr1:149909495	A=0.087, G=0.913	0.206	0.488	0.075	0.027	0.022-0.032	1x10-16
CTSS	rs72692873	HDL cholesterol	30275531	rs10494363	chr1:149909495	A=0.087, G=0.913	0.206	0.488	0.069	0.03	0.02-0.039-1	4x10-10
CTSS	rs72692873	High-density lipoprotein levels (MTAG)	36376304	rs1376675	chr1:149871002	A=0.086, G=0.914	0.185	0.46	NR	0.03	0.021-0.04	4x10-10
CTSS	rs72692873	Schizophrenia vs anorexia nervosa (ordinary least squares (OLS))	33686288	rs72696880	chr1:150407596	A=0.067, G=0.933	0.559	0.806	NR	0.019	NA	2x10-8
CTSS	rs72692873	Protein quantitative trait loci (liver)	32778093	rs72696880	chr1:150407596	A=0.067, G=0.933	0.559	0.806	0.045	0.012	NA	1x10-8
CTSS	rs72692873	Glucose-dependent insulinotropic peptide levels	34620218	rs72698892	chr1:150486988	A=0.066, G=0.934	0.592	0.836	NR	0.973	0.63-1.32	4x10-8
CTSS	rs72692873	Glycated hemoglobin levels	33462484	rs78681982	chr1:150130096	A=0.045, G=0.955	0.538	0.976	NR	0.043	0.031-0.054	2x10-13
CTSS	rs72692873	High density lipoprotein cholesterol levels	33462484	rs78681982	chr1:150130096	A=0.045, G=0.955	0.538	0.976	NR	0.04	0.028-0.051	2x10-11
CTSS	rs72692873	Apolipoprotein A1 levels	33462484	rs78681982	chr1:150130096	A=0.045, G=0.955	0.538	0.976	NR	0.041	0.029-0.052	6x10-12
CTSS	rs72692873	Calcium levels	33462484	rs78681982	chr1:150130096	A=0.045, G=0.955	0.538	0.976	NR	0.038	0.027-0.05	1x10-10
ADAM22	rs12535512	Height	36224396	rs6949448	chr7:87141814	C=0.584, T=0.416	0.597	0.784	0.422	0.008	0.0067-0.0091	2x10-36
ADAM22	rs12535512	Schizophrenia	26198764	rs13233308	chr7:87244960	C=0.534, T=0.466	0.769	0.986	NR	1.053	NA	3x10-7
ADAM22	rs12535512	Schizophrenia (MTAG)	32606422	rs13233308	chr7:87244960	C=0.534, T=0.466	0.769	0.986	NR	NA	NA	2x10-9
ADAM22	rs12535512	Schizophrenia (MTAG)	32606422	rs13233308	chr7:87244960	C=0.534, T=0.466	0.769	0.986	NR	NA	NA	2x10-8
ADAM22	rs12535512	Schizophrenia	39753749	rs13233308	chr7:87244960	C=0.534, T=0.466	0.769	0.986	NR	NA	NA	1x10-9
ADAM22	rs12535512	Neurological blood protein biomarker levels	31320639	rs13233308	chr7:87244960	C=0.534, T=0.466	0.769	0.986	0.481	0.377	0.27-0.48	6x10-13
ADAM22	rs12535512	Schizophrenia	35396580	rs13233308	chr7:87244960	C=0.534, T=0.466	0.769	0.986	0.556	1.046	1.03-1.06	8x10-10
ADAM22	rs12535512	Chickenpox	28928442	rs13229143	chr7:87219481	C=0.495, G=0.505	0.705	1	NR	0.06	0.036-0.085	1x10-6
ADAM22	rs12535512	Disintegrin and metalloproteinase domain-containing protein 22 levels	34648354	rs2279542	chr7:87564497	C=0.477, G=0.523	0.635	0.916	0.49	0.231	0.21-0.26	4x10-70
ADAM22	rs12535512	Disintegrin and metalloproteinase domain-containing protein 22 levels	34857772	rs2279542	chr7:87564497	C=0.477, G=0.523	0.635	0.916	0.483	0.382	0.33-0.43	3x10-51
ADAM22	rs12535512	Serum levels of protein ADAM22	35078996	rs2279542	chr7:87564497	C=0.477, G=0.523	0.635	0.916	0.482	0.16	0.12-0.2	6x10-17
ADAM22	rs12535512	ADAM22/EPHB6 protein level ratio	38412862	rs2279542	chr7:87564497	C=0.477, G=0.523	0.635	0.916	NR	0.676	0.66-0.69	2x10-2411
ADAM22	rs12535512	Blood protein levels	30072576	rs6966166	chr7:87455155	C=0.465, T=0.535	0.751	0.973	0.478	0.177	0.13-0.23	1x10-11
ADAM22	rs12535512	Persistent chemotherapy-induced alopecia in breast cancer	32756886	rs1202179	chr7:87204279	C=0.368, T=0.632	0.341	0.921	NR	4.05	2.46-6.67	4x10-8
ADAM22	rs12535512	Carbamazepine-induced hyponatremia in epilepsy	30868120	rs35648408	chr7:87391161	C=0.248, G=0.752	0.223	0.99	NR	1.786	1.39-2.27	4x10-6
ADAM22	rs12535512	Appendicular lean mass	33097823	rs10280623	chr7:87202544	C=0.205, T=0.795	0.15	0.917	0.803	0.016	0.011-0.021	3x10-11
ADAM22	rs12535512	Cerebral microbleeds	32913026	rs6950978	chr7:87200467	A=0.702, T=0.298	0.167	0.755	0.7	0.86	NA	3x10-7
ADAM22	rs12535512	interferon-related traits	33104735	rs2235048	chr7:87138511	A=0.481, G=0.519	0.428	0.818	0.421	NA	NA	2x10-6
ADAM22	rs12535512	Height	36224396	rs2235048	chr7:87138511	A=0.481, G=0.519	0.428	0.818	0.229	0.025	0.018-0.032	3x10-12
ADAM22	rs35844181	Serum levels of protein ADAM22	35078996	rs989616	chr7:87761458	G=0.44, T=0.56	0.308	0.885	0.38	0.113	0.075-0.15	5x10-9
ADAM22	rs35844181	Disintegrin and metalloproteinase domain-containing protein 22 levels	34648354	rs7802934	chr7:87672045	C=0.543, G=0.457	0.388	0.961	0.51	0.202	0.18-0.23	4x10-55
ADAM22	rs35844181	Educational attainment	35361970	rs1637492	chr7:87611115	A=0.466, G=0.534	0.436	1	0.492	0.006	0.0044-0.0085	9x10-10
ADAM22	rs73198658	ADAM22 protein levels	39789286	rs140741035	chr7:88001662	A=0.051, G=0.949	0.212	0.544	0.044	0.187	0.16-0.21	1x10-45
ADAM22	rs79377334	ADAM22 protein levels	39789286	rs186576644	chr7:87398254	C=0.005, T=0.995	1	1	0.008	0.429	0.36-0.49	2x10-43
KLC1	rs12884809	Insomnia	35835914	rs9324063	chr14:104006693	G=0.732, T=0.268	0.45	0.742	NR	0.006	0.004-0.008	3x10-9
KLC1	rs12884809	Type 2 diabetes or schizophrenia (pleiotropy)	36329495	rs9324063	chr14:104006693	G=0.732, T=0.268	0.45	0.742	NR	NA	NA	7x10-10
KLC1	rs12884809	Schizophrenia	31268507	rs12887734	chr14:104046834	G=0.726, T=0.274	0.714	0.921	NR	NA	NA	2x10-13
KLC1	rs12884809	Autism spectrum disorder or schizophrenia	28540026	rs12887734	chr14:104046834	G=0.726, T=0.274	0.714	0.921	NR	1.08	1.06-1.10	2x10-12
KLC1	rs12884809	Schizophrenia	25056061	rs12887734	chr14:104046834	G=0.726, T=0.274	0.714	0.921	0.287	1.088	1.064-1.113	1x10-13
KLC1	rs12884809	Schizophrenia	26198764	rs12887734	chr14:104046834	G=0.726, T=0.274	0.714	0.921	NR	1.09	NA	2x10-13
KLC1	rs12884809	Schizophrenia (MTAG)	33479212	rs12887734	chr14:104046834	G=0.726, T=0.274	0.714	0.921	0.274	0.09	0.066-0.113	6x10-14
KLC1	rs12884809	Bipolar disorder (MTAG)	33479212	rs12887734	chr14:104046834	G=0.726, T=0.274	0.714	0.921	0.274	0.081	0.057-0.104	2x10-11
KLC1	rs12884809	Schizophrenia	30285260	rs12887734	chr14:104046834	G=0.726, T=0.274	0.714	0.921	NR	1.078	1.06-1.1	1x10-12
KLC1	rs12884809	Schizophrenia	30285260	rs12887734	chr14:104046834	G=0.726, T=0.274	0.714	0.921	NR	1.092	1.07-1.12	4x10-13
KLC1	rs12884809	Femoral neck bone mineral density	22504420	rs11623869	chr14:103883633	G=0.648, T=0.352	0.11	0.672	0.35	0.04	NA	5x10-16
KLC1	rs12884809	Type 2 diabetes	30297969	rs62007683	chr14:103894071	G=0.648, T=0.352	0.11	0.672	0.653	1.04	1.02-1.05	3x10-8
KLC1	rs12884809	Type 2 diabetes	32541925	rs12890750	chr14:103860309	G=0.641, T=0.359	0.113	0.67	0.639	0.028	0.019-0.038	3x10-9
KLC1	rs12884809	Gout	39406924	rs56660916	chr14:104126137	G=0.606, T=0.394	0.233	0.894	0.379	0.964	0.95-0.98	1x10-9
KLC1	rs12884809	Problematic alcohol use (MTAG)	36301540	rs7159810	chr14:104294117	G=0.384, T=0.616	0.496	0.828	NR	0.013	0.0087-0.0173	7x10-9
KLC1	rs12884809	Body mass index	30595370	rs1136165	chr14:103988180	G=0.377, T=0.623	0.128	0.685	NR	NA	NA	1x10-15
KLC1	rs12884809	Body mass index	31669095	rs1136165	chr14:103988180	G=0.377, T=0.623	0.128	0.685	NR	NA	NA	1x10-16
KLC1	rs12884809	Body mass index (UKB data field 21001)	39789286	rs1136165	chr14:103988180	G=0.377, T=0.623	0.128	0.685	0.629	0.015	0.011-0.019	1x10-15
KLC1	rs12884809	Impedance of whole body (UKB data field 23106)	39789286	rs1136165	chr14:103988180	G=0.377, T=0.623	0.128	0.685	0.629	0.01	0.0074-0.0135	9x10-13
KLC1	rs12884809	Body mass index	37280435	rs1136165	chr14:103988180	G=0.377, T=0.623	0.128	0.685	NR	0.018	0.014-0.022	9x10-19
KLC1	rs12884809	Body mass index	39134668	rs1136165	chr14:103988180	G=0.377, T=0.623	0.128	0.685	NR	0.016	0.012-0.02	8x10-14
KLC1	rs12884809	Basal cell carcinoma (MTAG)	36496446	rs1136165	chr14:103988180	G=0.377, T=0.623	0.128	0.685	NR	NA	NA	5x10-11
KLC1	rs12884809	Cardiovascular disease	30595370	rs2246490	chr14:103984294	G=0.358, T=0.642	0.249	0.556	NR	NA	NA	5x10-8
KLC1	rs12884809	Schizophrenia	31740837	rs10873538	chr14:104255569	G=0.306, T=0.694	0.693	0.84	NR	1.073	1.05-1.09	6x10-14
KLC1	rs12884809	Schizophrenia	39753749	rs10873538	chr14:104255569	G=0.306, T=0.694	0.693	0.84	NR	NA	NA	4x10-15
KLC1	rs12884809	Schizophrenia	35396580	rs10873538	chr14:104255569	G=0.306, T=0.694	0.693	0.84	0.682	0.941	0.93-0.96	5x10-15
KLC1	rs12884809	Schizophrenia	26198764	rs112973353	chr14:104537680	C=0.913, T=0.087	0.155	0.852	NR	1.11	NA	1x10-8
KLC1	rs12884809	Insomnia	35835914	rs3212028	chr14:104180393	C=0.893, T=0.107	0.268	1	NR	0.009	0.007-0.011	3x10-10
KLC1	rs12884809	Platelet-to-lymphocyte ratio	34469753	rs3212028	chr14:104180393	C=0.893, T=0.107	0.268	1	0.866	NA	NA	4x10-8
KLC1	rs12884809	Cognitive ability, years of educational attainment or schizophrenia (pleiotropy)	31374203	rs35229468	chr14:104052057	C=0.728, T=0.272	0.722	0.931	NR	0.017	0.012-0.021	2x10-13
KLC1	rs12884809	Heel bone mineral density	30048462	rs861528	chr14:104182998	C=0.724, T=0.276	0.172	1	NR	0.019	0.014-0.024	5x10-17
KLC1	rs12884809	Hemoglobin concentration	32888493	rs11160752	chr14:103992096	C=0.722, G=0.278	0.42	0.7	0.29	0.016	0.012-0.02	4x10-14
KLC1	rs12884809	Reticulocyte count	32888494	rs11160752	chr14:103992096	C=0.722, G=0.278	0.42	0.7	0.29	0.029	0.025-0.034	8x10-33
KLC1	rs12884809	Reticulocyte fraction of red cells	32888494	rs11160752	chr14:103992096	C=0.722, G=0.278	0.42	0.7	0.29	0.027	0.022-0.032	6x10-28
KLC1	rs12884809	High light scatter reticulocyte count	32888494	rs11160752	chr14:103992096	C=0.722, G=0.278	0.42	0.7	0.29	0.023	0.018-0.028	1x10-19
KLC1	rs12884809	Hemoglobin concentration	32888493	rs11160752	chr14:103992096	C=0.722, G=0.278	0.42	0.7	0.288	NA	NA	1x10-14
KLC1	rs12884809	Reticulocyte percentage (UKB data field 30240)	39789286	rs11160752	chr14:103992096	C=0.722, G=0.278	0.42	0.7	0.291	0.024	0.02-0.029	7x10-32
KLC1	rs12884809	High light scatter reticulocyte percentage of red cells	32888494	rs11160752	chr14:103992096	C=0.722, G=0.278	0.42	0.7	0.29	0.021	0.016-0.026	7x10-17
KLC1	rs12884809	High light scatter reticulocyte percentage (UKB data field 30290)	39789286	rs11160752	chr14:103992096	C=0.722, G=0.278	0.42	0.7	0.291	0.023	0.018-0.027	3x10-28
KLC1	rs12884809	Insomnia	35835914	rs144291564	chr14:104060381	C=0.709, T=0.291	0.8	0.936	NR	0.007	0.005-0.009	3x10-8
KLC1	rs12884809	Cigarettes smoked per day (MTAG)	36376304	rs8021229	chr14:104157578	C=0.704, T=0.296	0.936	1	NR	0.017	0.012-0.022	2x10-10
KLC1	rs12884809	Blood pressure (pleiotropy model 1 DBP adjusted for estimated causal effects x SBP)	34989438	rs11846404	chr14:104156108	C=0.704, G=0.296	0.936	1	NR	NA	NA	3x10-10
KLC1	rs12884809	Blood pressure (pleiotropy model 2 SBP adjusted for estimated causal effects x DBP)	34989438	rs11846404	chr14:104156108	C=0.704, G=0.296	0.936	1	NR	NA	NA	1x10-6
KLC1	rs12884809	Cigarettes smoked per day	36477530	rs11846404	chr14:104156108	C=0.704, G=0.296	0.936	1	0.323	0.014	0.01-0.017	1x10-16
KLC1	rs12884809	Smoking behaviour (cigarette pack-years)	30679032	rs4900590	chr14:104146421	C=0.703, T=0.297	0.941	1	0.324	0.023	0.016-0.031	3x10-9
KLC1	rs12884809	Smoking cessation (MTAG)	30643251	rs35011804	chr14:104151400	C=0.703, T=0.297	0.941	1	0.326	0.01	0.0071-0.0135	4x10-10
KLC1	rs12884809	Schizophrenia (MTAG)	32606422	rs61637848	chr14:104096031	C=0.702, T=0.298	0.936	0.995	NR	NA	NA	3x10-12
KLC1	rs12884809	Insomnia	35835914	rs4906347	chr14:104084841	C=0.701, T=0.299	0.809	0.923	NR	0.008	0.006-0.01	4x10-16
KLC1	rs12884809	Schizophrenia vs anorexia nervosa (ordinary least squares (OLS))	33686288	rs7142769	chr14:104228841	C=0.696, T=0.304	0.7	0.848	NR	0.022	NA	6x10-11
KLC1	rs12884809	Hemoglobin	34594039	rs12890837	chr14:104244583	C=0.696, T=0.304	0.7	0.848	NR	0.011	0.0072-0.0138	1x10-9
KLC1	rs12884809	Bipolar disorder	31043756	rs4906364	chr14:104214342	C=0.696, G=0.304	0.7	0.848	0.324	1.059	NA	2x10-6
KLC1	rs12884809	Schizophrenia (MTAG)	32606422	rs4906364	chr14:104214342	C=0.696, G=0.304	0.7	0.848	NR	NA	NA	2x10-10
KLC1	rs12884809	Anorexia nervosa, attention-deficit/hyperactivity disorder, autism spectrum disorder, bipolar disorder, major depression, obsessive-compulsive disorder, schizophrenia, or Tourette syndrome (pleiotropy)	31835028	rs4906364	chr14:104214342	C=0.696, G=0.304	0.7	0.848	NR	NA	NA	3x10-12
KLC1	rs12884809	Smoking cessation	33082346	rs12891477	chr14:104332759	C=0.667, T=0.333	0.567	0.793	NR	0.971	NA	2x10-9
KLC1	rs12884809	Low density lipoprotein cholesterol levels	32493714	rs12891477	chr14:104332759	C=0.667, T=0.333	0.567	0.793	0.631	0.014	0.01-0.018	3x10-12
KLC1	rs12884809	Body mass index	37280435	rs12891477	chr14:104332759	C=0.667, T=0.333	0.567	0.793	NR	0.014	0.0098-0.0177	8x10-12
KLC1	rs12884809	Cystatin C levels in bottom 99% of individuals by creatinine levels	39927731	rs12891477	chr14:104332759	C=0.667, T=0.333	0.567	0.793	NR	0.002	0.0011-0.0022	5x10-8
KLC1	rs12884809	Insomnia	35835914	rs4444269	chr14:104072724	C=0.654, G=0.346	0.137	0.759	NR	0.008	0.006-0.01	9x10-16
KLC1	rs12884809	Height	35831902	rs35443927	chr14:103849715	C=0.652, T=0.348	0.239	0.533	NR	0.029	0.019-0.039	4x10-8
KLC1	rs12884809	Brain shape (segment 5)	33821002	rs12898029	chr14:103877884	C=0.642, T=0.358	0.115	0.678	NR	NA	NA	6x10-10
KLC1	rs12884809	Height	28552196	rs911549	chr14:103984537	C=0.641, T=0.359	0.247	0.555	0.363	0.035	0.022-0.048	2x10-7
KLC1	rs12884809	Reticulocyte count (UKB data field 30250)	39789286	rs911549	chr14:103984537	C=0.641, T=0.359	0.247	0.555	0.624	0.024	0.02-0.028	8x10-35
KLC1	rs12884809	Height	39134668	rs911549	chr14:103984537	C=0.641, T=0.359	0.247	0.555	NR	0.026	0.022-0.029	3x10-47
KLC1	rs12884809	High light scatter reticulocyte count (UKB data field 30300)	39789286	rs911549	chr14:103984537	C=0.641, T=0.359	0.247	0.555	0.624	0.022	0.018-0.026	6x10-31
KLC1	rs12884809	height (mean, inv-normal transformed)	39024449	rs12882130	chr14:103878774	C=0.616, G=0.384	0.189	0.511	0.623	0.038	0.027-0.049	1x10-11
KLC1	rs12884809	height (minimum, inv-normal transformed)	39024449	rs12882130	chr14:103878774	C=0.616, G=0.384	0.189	0.511	0.623	0.037	0.026-0.048	3x10-11
KLC1	rs12884809	What is your height? (cm, inv-normal transformed)	39024449	rs12882130	chr14:103878774	C=0.616, G=0.384	0.189	0.511	0.654	0.049	0.04-0.058	3x10-27
KLC1	rs12884809	Height	36224396	rs12882130	chr14:103878774	C=0.616, G=0.384	0.189	0.511	0.372	0.03	0.025-0.035	1x10-36
KLC1	rs12884809	Problematic alcohol use	32451486	rs8008020	chr14:104355883	C=0.612, T=0.388	0.355	0.707	0.417	6.062	NA	1x10-9
KLC1	rs12884809	Alcohol use disorder	32451486	rs8008020	chr14:104355883	C=0.612, T=0.388	0.355	0.707	0.416	5.632	NA	2x10-8
KLC1	rs12884809	Schizophrenia	26198764	rs67478160	chr14:104290674	C=0.556, T=0.444	0.259	0.849	NR	1.053	NA	6x10-6
KLC1	rs12884809	Insomnia	35835914	rs67478160	chr14:104290674	C=0.556, T=0.444	0.259	0.849	NR	0.006	0.004-0.008	6x10-10
KLC1	rs12884809	Neuropsychiatric disorders	33479212	rs10141157	chr14:104018105	C=0.519, T=0.481	0.128	0.554	NR	6.186	NA	6x10-10
KLC1	rs12884809	Major depressive disorder (MTAG)	33479212	rs10141157	chr14:104018105	C=0.519, T=0.481	0.128	0.554	0.487	0.028	0.02-0.036	1x10-11
KLC1	rs12884809	Autism spectrum disorder (MTAG)	33479212	rs10141157	chr14:104018105	C=0.519, T=0.481	0.128	0.554	0.481	0.074	0.05-0.098	1x10-9
KLC1	rs12884809	Neutrophil count	34594039	rs10141157	chr14:104018105	C=0.519, T=0.481	0.128	0.554	NR	0.013	0.0086-0.0168	3x10-9
KLC1	rs12884809	Multisite chronic pain	31194737	rs2006281	chr14:104327732	C=0.465, T=0.535	0.328	0.796	0.498	0.013	0.0088-0.0182	3x10-8
KLC1	rs12884809	Insomnia	35835914	rs4906365	chr14:104229230	C=0.394, G=0.606	0.478	0.831	NR	0.008	0.006-0.01	4x10-10
KLC1	rs12884809	Asparagine levels	24816252	rs4144027	chr14:104357638	C=0.382, T=0.618	0.325	0.668	0.6	0.012	0.0081-0.0159	1x10-11
KLC1	rs12884809	Lifetime smoking index	31689377	rs3742365	chr14:104198251	C=0.379, T=0.621	0.56	0.871	0.595	0.016	0.012-0.02	3x10-14
KLC1	rs12884809	Risk-taking behavior (multivariate analysis)	36324656	rs3742365	chr14:104198251	C=0.379, T=0.621	0.56	0.871	NR	NA	NA	1x10-11
KLC1	rs12884809	Sodium (mean, inv-norm transformed)	39024449	rs3742365	chr14:104198251	C=0.379, T=0.621	0.56	0.871	0.575	0.018	0.013-0.023	5x10-13
KLC1	rs12884809	Body mass index (MTAG)	36376304	rs3742365	chr14:104198251	C=0.379, T=0.621	0.56	0.871	NR	0.01	0.0065-0.0132	1x10-8
KLC1	rs12884809	Hemoglobin	32888494	rs1535099	chr14:104194278	C=0.375, T=0.625	0.474	0.795	0.592	0.014	0.0094-0.0182	9x10-10
KLC1	rs12884809	Hair color	30595370	rs3825566	chr14:103852725	C=0.364, T=0.636	0.117	0.674	NR	NA	NA	3x10-17
KLC1	rs12884809	Type 2 diabetes	38374256	rs1022736	chr14:103998423	C=0.359, G=0.641	0.119	0.687	0.724	NA	NA	9x10-11
KLC1	rs12884809	Fracture of forearm	37919453	rs1467561	chr14:103994961	C=0.355, T=0.645	0.113	0.675	0.345	1.05	1.03-1.06	6x10-16
KLC1	rs12884809	Insomnia	35835914	rs12147741	chr14:104261423	C=0.354, T=0.646	0.541	0.811	NR	0.006	0.004-0.008	1x10-10
KLC1	rs12884809	Heel bone mineral density	30598549	rs62007684	chr14:103894223	C=0.353, T=0.647	0.111	0.673	0.657	0.042	0.039-0.046	5x10-104
KLC1	rs12884809	Height	36224396	rs12879663	chr14:103874215	C=0.352, T=0.648	0.26	0.56	0.343	0.028	0.027-0.029	1x10-300
KLC1	rs12884809	Height	36224396	rs12879663	chr14:103874215	C=0.352, T=0.648	0.26	0.56	0.358	0.029	0.027-0.03	1x10-300
KLC1	rs12884809	Bone density (confirmatory factor analysis Factor 19)	38965376	rs3783395	chr14:103895020	C=0.352, T=0.648	0.11	0.672	NR	NA	NA	2x10-18
KLC1	rs12884809	White blood cell count	30595370	rs1951389	chr14:103898525	C=0.351, G=0.649	0.261	0.561	NR	NA	NA	3x10-17
KLC1	rs12884809	Height	30595370	rs4900575	chr14:103899169	C=0.351, G=0.649	0.261	0.561	NR	NA	NA	2x10-56
KLC1	rs12884809	Height	35831902	rs4900575	chr14:103899169	C=0.351, G=0.649	0.261	0.561	NR	0.027	0.017-0.037	2x10-7
KLC1	rs12884809	Squamous cell carcinoma (MTAG)	36496446	rs10141120	chr14:103923008	C=0.35, T=0.65	0.109	0.67	NR	NA	NA	4x10-8
KLC1	rs12884809	Age when finished full-time education (standard GWA)	37106081	rs4464019	chr14:104072607	C=0.349, T=0.651	0.14	0.761	NR	0.026	0.016-0.035	4x10-8
KLC1	rs12884809	Liver enzyme levels (gamma-glutamyl transferase)	33972514	rs2403200	chr14:104073100	C=0.336, T=0.664	0.227	1	0.654	0.006	0.0046-0.0067	9x10-26
KLC1	rs12884809	Intelligence	29942086	rs729437	chr14:104093521	C=0.334, T=0.666	0.127	0.75	NR	6.256	-	4x10-10
KLC1	rs12884809	Attention deficit hyperactivity disorder or autism spectrum disorder or intelligence (pleiotropy)	35764056	rs729437	chr14:104093521	C=0.334, T=0.666	0.127	0.75	NR	NA	NA	8x10-10
KLC1	rs12884809	Highest math class taken (MTAG)	30038396	rs729437	chr14:104093521	C=0.334, T=0.666	0.127	0.75	0.668	0.01	0.0067-0.0137	5x10-9
KLC1	rs12884809	Sex hormone-binding globulin levels	32042192	rs3742366	chr14:104198351	C=0.316, T=0.684	0.695	0.845	0.346	0.009	0.0066-0.0117	4x10-14
KLC1	rs12884809	Sex hormone-binding globulin levels adjusted for BMI	32042192	rs3742366	chr14:104198351	C=0.316, T=0.684	0.695	0.845	0.346	0.009	0.0071-0.0118	4x10-17
KLC1	rs12884809	Sex hormone-binding globulin levels adjusted for BMI	32042192	rs3742366	chr14:104198351	C=0.316, T=0.684	0.695	0.845	0.346	0.008	0.006-0.0095	1x10-22
KLC1	rs12884809	Sex hormone-binding globulin levels	32042192	rs3742366	chr14:104198351	C=0.316, T=0.684	0.695	0.845	0.346	0.006	0.0038-0.0076	2x10-10
KLC1	rs12884809	Triglyceride levels	34887591	rs12891399	chr14:104293533	C=0.304, T=0.696	0.684	0.839	NR	NA	NA	3x10-13
KLC1	rs12884809	Triglyceride levels	34887591	rs12891399	chr14:104293533	C=0.304, T=0.696	0.684	0.839	0.339	0.011	0.0084-0.0141	5x10-10
KLC1	rs12884809	Cigarettes smoked per day	36477530	rs2273175	chr14:104160141	C=0.297, T=0.703	0.932	0.995	0.327	0.014	0.011-0.018	3x10-17
KLC1	rs12884809	Cigarettes smoked per day	36477530	rs12590968	chr14:104136633	C=0.296, G=0.704	0.936	1	0.328	0.017	0.013-0.021	4x10-19
KLC1	rs12884809	Hemoglobin levels	32327693	rs12147596	chr14:104006716	C=0.268, T=0.732	0.45	0.742	NR	0.014	NA	2x10-9
KLC1	rs12884809	Cigarettes smoked per day	36477530	rs115675799	chr14:104292187	C=0.266, T=0.734	0.306	0.616	0.296	0.014	0.01-0.018	2x10-12
KLC1	rs12884809	Type 2 diabetes	38374256	rs113345285	chr14:104246362	C=0.105, T=0.895	0.234	0.945	0.107	NA	NA	2x10-11
KLC1	rs12884809	Metabolic syndrome	39349817	rs11160763	chr14:104291279	A=0.898, G=0.102	0.233	0.958	NR	NA	NA	4x10-12
KLC1	rs12884809	Schizophrenia (MTAG)	34159505	rs4906338	chr14:104050357	A=0.726, G=0.274	0.714	0.921	NR	NA	NA	6x10-14
KLC1	rs12884809	Bipolar disorder (MTAG)	34159505	rs4906338	chr14:104050357	A=0.726, G=0.274	0.714	0.921	NR	NA	NA	1x10-10
KLC1	rs12884809	High light scatter reticulocyte count	27863252	rs2765041	chr14:103991478	A=0.722, T=0.278	0.42	0.7	0.71	0.025	0.017-0.033	3x10-10
KLC1	rs12884809	Hematocrit	32888493	rs2765041	chr14:103991478	A=0.722, T=0.278	0.42	0.7	0.71	0.013	0.0089-0.017	3x10-10
KLC1	rs12884809	Lymphocyte count (UKB data field 30120)	39789286	rs2765041	chr14:103991478	A=0.722, T=0.278	0.42	0.7	0.709	0.019	0.015-0.024	2x10-20
KLC1	rs12884809	Heel bone mineral density	30048462	rs7140558	chr14:104018651	A=0.72, G=0.28	0.533	0.784	NR	0.019	0.014-0.023	3x10-16
KLC1	rs12884809	sodium (minimum, inv-norm transformed)	39024449	rs7140558	chr14:104018651	A=0.72, G=0.28	0.533	0.784	0.671	0.018	0.013-0.023	7x10-12
KLC1	rs12884809	Creatine levels	38239409	rs10132436	chr14:104012194	A=0.713, C=0.287	0.139	0.877	NR	0.489	0.28-0.7	7x10-6
KLC1	rs12884809	Triglycerides	30275531	rs12893623	chr14:104290813	A=0.696, G=0.304	0.692	0.844	0.685	0.017	0.012-0.023-1	3x10-9
KLC1	rs12884809	Neuropsychiatric disorders	33479212	rs4906349	chr14:104091115	A=0.694, G=0.306	0.102	0.717	NR	5.524	NA	3x10-8
KLC1	rs12884809	Major depressive disorder (broad)	38177345	rs4906349	chr14:104091115	A=0.694, G=0.306	0.102	0.717	0.663	0.027	0.021-0.034	4x10-16
KLC1	rs12884809	Depression (broad)	29662059	rs4906349	chr14:104091115	A=0.694, G=0.306	0.102	0.717	0.311	0.006	0.0039-0.0089	5x10-7
KLC1	rs12884809	Bipolar disorder (MTAG)	32606422	rs722637	chr14:104261723	A=0.691, C=0.309	0.682	0.828	NR	NA	NA	1x10-10
KLC1	rs12884809	Height	36224396	rs722637	chr14:104261723	A=0.691, C=0.309	0.682	0.828	0.334	0.006	0.0045-0.0073	6x10-19
KLC1	rs12884809	Sex hormone-binding globulin levels	36653534	rs8548	chr14:104199580	A=0.689, C=0.311	0.682	0.828	NR	0.024	0.017-0.03	1x10-12
KLC1	rs12884809	Hematocrit	34594039	rs8548	chr14:104199580	A=0.689, C=0.311	0.682	0.828	NR	0.01	0.0068-0.0134	7x10-9
KLC1	rs12884809	Cutaneous melanoma or hair colour	32341527	rs2273699	chr14:103923475	A=0.65, G=0.35	0.109	0.67	0.645	NA	NA	1x10-16
KLC1	rs12884809	Coronary artery disease	29212778	rs4906332	chr14:103980134	A=0.649, T=0.351	0.261	0.561	0.659	0.032	0.018-0.046	2x10-6
KLC1	rs12884809	Height	31562340	rs35771849	chr14:103981942	A=0.649, G=0.351	0.261	0.561	NR	0.026	0.02-0.032	9x10-17
KLC1	rs12884809	white blood cell count (WBC, maximum, inv-norm transformed)	39024449	rs35771849	chr14:103981942	A=0.649, G=0.351	0.261	0.561	0.691	0.025	0.019-0.031	2x10-15
KLC1	rs12884809	Height	34594039	rs35771849	chr14:103981942	A=0.649, G=0.351	0.261	0.561	0.308	0.017	0.013-0.021	2x10-14
KLC1	rs12884809	Height	36224396	rs12885234	chr14:103889181	A=0.648, G=0.352	0.26	0.56	0.319	0.026	0.021-0.031	2x10-22
KLC1	rs12884809	Heel bone mineral density	30595370	rs62007686	chr14:103899344	A=0.648, G=0.352	0.11	0.672	NR	NA	NA	1x10-106
KLC1	rs12884809	Heel bone mineral density	30048462	rs62007686	chr14:103899344	A=0.648, G=0.352	0.11	0.672	NR	0.044	0.039-0.048	2x10-91
KLC1	rs12884809	Height (maximum, inv-normal transformed)	39024449	rs4900574	chr14:103879024	A=0.647, G=0.353	0.253	0.554	0.291	0.041	0.031-0.05	3x10-17
KLC1	rs12884809	height (mean, inv-normal transformed)	39024449	rs4900574	chr14:103879024	A=0.647, G=0.353	0.253	0.554	0.291	0.041	0.031-0.05	2x10-17
KLC1	rs12884809	height (minimum, inv-normal transformed)	39024449	rs4900574	chr14:103879024	A=0.647, G=0.353	0.253	0.554	0.291	0.041	0.032-0.051	8x10-19
KLC1	rs12884809	Takes medication for high blood pressure?	39024449	rs4900574	chr14:103879024	A=0.647, G=0.353	0.253	0.554	0.377	0.036	0.026-0.047	3x10-13
KLC1	rs12884809	height (mean, inv-normal transformed)	39024449	rs4900574	chr14:103879024	A=0.647, G=0.353	0.253	0.554	0.363	0.045	0.038-0.052	8x10-38
KLC1	rs12884809	height (minimum, inv-normal transformed)	39024449	rs4900574	chr14:103879024	A=0.647, G=0.353	0.253	0.554	0.363	0.044	0.037-0.05	4x10-38
KLC1	rs12884809	Height (maximum, inv-normal transformed)	39024449	rs4900574	chr14:103879024	A=0.647, G=0.353	0.253	0.554	0.363	0.045	0.038-0.052	9x10-38
KLC1	rs12884809	Coronary artery disease	33020668	rs35224956	chr14:103900481	A=0.647, G=0.353	0.258	0.559	NR	0.031	0.02-0.041	3x10-9
KLC1	rs12884809	Coronary artery disease	36474045	rs35224956	chr14:103900481	A=0.647, G=0.353	0.258	0.559	NR	NA	NA	1x10-6
KLC1	rs12884809	Ankyrin repeat and SOCS box protein 9 levels	34648354	rs11626787	chr14:103991749	A=0.647, G=0.353	0.111	0.673	0.65	0.17	0.14-0.2	4x10-38
KLC1	rs12884809	Type 2 diabetes	32541925	rs56365443	chr14:103960026	A=0.644, G=0.356	0.113	0.676	0.32	0.024	0.016-0.032	2x10-8
KLC1	rs12884809	Aspartate aminotransferase levels	33547301	rs12889639	chr14:103860206	A=0.641, G=0.359	0.113	0.67	0.65	6.42	-	1x10-10
KLC1	rs12884809	Addiction risk factors	37250466	rs10083370	chr14:104314182	A=0.617, G=0.383	0.498	0.829	NR	0.014	NA	2x10-9
KLC1	rs12884809	Schizophrenia	29483656	rs10083370	chr14:104314182	A=0.617, G=0.383	0.498	0.829	NR	1.078	1.06-1.1	3x10-14
KLC1	rs12884809	Problematic alcohol use (MTAG)	32451486	rs11160767	chr14:104316733	A=0.617, G=0.383	0.498	0.829	0.591	0.012	0.0078-0.0162	2x10-8
KLC1	rs12884809	Autism spectrum disorder or schizophrenia	28540026	rs8009147	chr14:104264662	A=0.616, G=0.384	0.502	0.834	NR	1.064	1.04-1.09	2x10-9
KLC1	rs12884809	Schizophrenia vs ADHD (ordinary least squares (OLS))	33686288	rs8009147	chr14:104264662	A=0.616, G=0.384	0.502	0.834	NR	0.02	NA	5x10-9
KLC1	rs12884809	Body mass index	26426971	rs709400	chr14:104149475	A=0.605, G=0.395	0.23	0.886	0.628	0.016	NA	4x10-9
KLC1	rs12884809	Body mass index	30239722	rs709400	chr14:104149475	A=0.605, G=0.395	0.23	0.886	0.621	0.015	0.011-0.018	6x10-19
KLC1	rs12884809	Body mass index	30239722	rs709400	chr14:104149475	A=0.605, G=0.395	0.23	0.886	0.621	0.015	0.011-0.018	6x10-19
KLC1	rs12884809	Body mass index	25673413	rs709400	chr14:104149475	A=0.605, G=0.395	0.23	0.886	0.635	0.016	0.01-0.022/2	1x10-7
KLC1	rs12884809	Body mass index	28892062	rs709400	chr14:104149475	A=0.605, G=0.395	0.23	0.886	0.4	0.015	0.0091-0.0209	2x10-8
KLC1	rs12884809	Body mass index	25673413	rs709400	chr14:104149475	A=0.605, G=0.395	0.23	0.886	0.629	0.019	0.011-0.027/2	3x10-6
KLC1	rs12884809	Body mass index	25673413	rs709400	chr14:104149475	A=0.605, G=0.395	0.23	0.886	0.63	0.017	0.011-0.023/2	1x10-7
KLC1	rs12884809	Body mass index	30108127	rs709400	chr14:104149475	A=0.605, G=0.395	0.23	0.886	NR	0.014	NA	3x10-8
KLC1	rs12884809	Gout	39406924	rs709400	chr14:104149475	A=0.605, G=0.395	0.23	0.886	0.623	1.036	1.03-1.05	5x10-12
KLC1	rs12884809	Urate levels	31578528	rs861536	chr14:104167564	A=0.605, G=0.395	0.234	0.894	0.621	0.024	0.016-0.032/	2x10-9
KLC1	rs12884809	Urate levels	31578528	rs861536	chr14:104167564	A=0.605, G=0.395	0.234	0.894	0.665	0.021	0.014-0.028/	3x10-9
KLC1	rs12884809	COVID-19 (hospitalized covid vs population)	39361370	rs10129899	chr14:104330432	A=0.555, C=0.445	0.393	0.838	NR	0.048	0.027-0.068	6x10-6
KLC1	rs12884809	Intelligence	29942086	rs10129426	chr14:104018455	A=0.546, G=0.454	0.16	0.654	NR	7.413	-	1x10-13
KLC1	rs12884809	Intelligence	36378351	rs10129426	chr14:104018455	A=0.546, G=0.454	0.16	0.654	NR	NA	NA	3x10-10
KLC1	rs12884809	Insomnia	35835914	rs10129426	chr14:104018455	A=0.546, G=0.454	0.16	0.654	NR	0.007	0.005-0.009	5x10-13
KLC1	rs12884809	Cognitive performance (MTAG)	30038396	rs10129426	chr14:104018455	A=0.546, G=0.454	0.16	0.654	0.541	0.017	0.012-0.021	3x10-13
KLC1	rs12884809	Cognitive performance	30038396	rs10129426	chr14:104018455	A=0.546, G=0.454	0.16	0.654	0.541	0.019	0.014-0.025	2x10-11
KLC1	rs12884809	Verbal-numerical reasoning	32895543	rs10129426	chr14:104018455	A=0.546, G=0.454	0.16	0.654	NR	NA	NA	4x10-8
KLC1	rs12884809	Cognitive aspects of educational attainment	33414549	rs10129426	chr14:104018455	A=0.546, G=0.454	0.16	0.654	0.454	0.042	0.03-0.054	3x10-11
KLC1	rs12884809	Self-reported math ability (MTAG)	30038396	rs10129426	chr14:104018455	A=0.546, G=0.454	0.16	0.654	0.542	0.01	0.0066-0.0136	2x10-8
KLC1	rs12884809	Insomnia	35835914	rs4906374	chr14:104270000	A=0.517, T=0.483	0.349	0.851	NR	0.007	0.005-0.009	5x10-8
KLC1	rs12884809	Intelligence (MTAG)	29326435	rs10149470	chr14:104017953	A=0.481, G=0.519	0.128	0.554	NR	0.02	0.014-0.026	5x10-11
KLC1	rs12884809	Cognitive ability (MTAG)	29186694	rs10149470	chr14:104017953	A=0.481, G=0.519	0.128	0.554	NR	5.982	NA	2x10-9
KLC1	rs12884809	Cognitive ability	29186694	rs10149470	chr14:104017953	A=0.481, G=0.519	0.128	0.554	NR	5.951	NA	3x10-9
KLC1	rs12884809	Bipolar disorder or major depressive disorder	31926635	rs10149470	chr14:104017953	A=0.481, G=0.519	0.128	0.554	NR	1.031	NA	1x10-10
KLC1	rs12884809	Depression	37464041	rs10149470	chr14:104017953	A=0.481, G=0.519	0.128	0.554	0.485	0.024	0.018-0.029	2x10-16
KLC1	rs12884809	Autism and major depressive disorder (MTAG)	30804558	rs10149470	chr14:104017953	A=0.481, G=0.519	0.128	0.554	0.487	0.049	0.033-0.065	9x10-9
KLC1	rs12884809	Depression	30718901	rs10149470	chr14:104017953	A=0.481, G=0.519	0.128	0.554	0.513	1.02	1.02-1.02	7x10-22
KLC1	rs12884809	Attention deficit hyperactivity disorder or autism spectrum disorder or intelligence (pleiotropy)	35764056	rs10149470	chr14:104017953	A=0.481, G=0.519	0.128	0.554	NR	NA	NA	2x10-16
KLC1	rs12884809	Depression	34924174	rs10149470	chr14:104017953	A=0.481, G=0.519	0.128	0.554	NR	0	NA	2x10-16
KLC1	rs12884809	Depression	29700475	rs10149470	chr14:104017953	A=0.481, G=0.519	0.128	0.554	0.51	1.031	1.02-1.04	3x10-9
KLC1	rs12884809	Anorexia nervosa, attention-deficit/hyperactivity disorder, autism spectrum disorder, bipolar disorder, major depression, obsessive-compulsive disorder, schizophrenia, or Tourette syndrome (pleiotropy)	31835028	rs10149470	chr14:104017953	A=0.481, G=0.519	0.128	0.554	NR	NA	NA	5x10-13
KLC1	rs12884809	Extremely high intelligence	29520040	rs10149470	chr14:104017953	A=0.481, G=0.519	0.128	0.554	0.486	5.49	-	4x10-8
KLC1	rs12884809	Perisylvian thickness	35113692	rs10149470	chr14:104017953	A=0.481, G=0.519	0.128	0.554	NR	0.038	0.025-0.05	4x10-9
KLC1	rs12884809	Mean reticulocyte volume	32888494	rs3759579	chr14:103851272	A=0.418, G=0.582	0.123	0.617	0.59	0.013	0.009-0.0179	4x10-9
KLC1	rs12884809	PR interval	32439900	rs3759579	chr14:103851272	A=0.418, G=0.582	0.123	0.617	0.41	0.42	0.28-0.56	1x10-10
KLC1	rs12884809	Mean spheric corpuscular volume	32888494	rs3759579	chr14:103851272	A=0.418, G=0.582	0.123	0.617	0.59	0.017	0.013-0.021	6x10-14
KLC1	rs12884809	Risk-taking behavior (multivariate analysis)	36324656	rs3759579	chr14:103851272	A=0.418, G=0.582	0.123	0.617	NR	NA	NA	6x10-9
KLC1	rs12884809	Urate levels	33356394	rs3759579	chr14:103851272	A=0.418, G=0.582	0.123	0.617	0.41	0.012	0.0082-0.0156	9x10-11
KLC1	rs12884809	Prostate cancer	37945903	rs8004408	chr14:104203938	A=0.398, G=0.602	0.475	0.835	NR	1.03	1.02-1.04	4x10-10
KLC1	rs12884809	Prostate cancer	37945903	rs8004408	chr14:104203938	A=0.398, G=0.602	0.475	0.835	0.409	1.03	1.02-1.05	7x10-9
KLC1	rs12884809	Serum urate levels	38658550	rs861539	chr14:104165753	A=0.394, G=0.606	0.233	0.894	NR	0.017	0.012-0.023	7x10-10
KLC1	rs12884809	Serum urate levels	38658550	rs861539	chr14:104165753	A=0.394, G=0.606	0.233	0.894	NR	0.016	0.011-0.021	9x10-10
KLC1	rs12884809	Insomnia	35835914	rs2295145	chr14:104202304	A=0.389, G=0.611	0.496	0.837	NR	0.007	0.005-0.009	2x10-13
KLC1	rs12884809	Substance use disorder (pleiotropy)	37250466	rs7147171	chr14:104264857	A=0.384, G=0.616	0.502	0.834	NR	0.007	NA	4x10-12
KLC1	rs12884809	Smoking status	30595370	rs12433109	chr14:104196607	A=0.374, G=0.626	0.527	0.836	NR	NA	NA	1x10-9
KLC1	rs12884809	Blond vs. brown/black hair color	30531825	rs55859054	chr14:103953666	A=0.354, T=0.646	0.109	0.665	NR	1.051	NA	1x10-9
KLC1	rs12884809	Metabolic syndrome	39349817	rs2010281	chr14:103862322	A=0.352, G=0.648	0.11	0.672	NR	0.013	0.01-0.015	8x10-19
KLC1	rs12884809	Body mass index	36581621	rs2010281	chr14:103862322	A=0.352, G=0.648	0.11	0.672	NR	0.015	0.012-0.017	1x10-21
KLC1	rs12884809	Body mass index	39375568	rs2010281	chr14:103862322	A=0.352, G=0.648	0.11	0.672	0.646	0.015	0.012-0.019	5x10-17
KLC1	rs12884809	Body mass index (MTAG)	36376304	rs2010281	chr14:103862322	A=0.352, G=0.648	0.11	0.672	NR	0.015	0.012-0.018	2x10-19
KLC1	rs12884809	Diastolic blood pressure (MTAG)	39537608	rs35339837	chr14:103910983	A=0.352, G=0.648	0.26	0.56	NR	0.01	0.0063-0.0131	3x10-8
KLC1	rs12884809	Insomnia	35835914	rs10132641	chr14:104338258	A=0.339, G=0.661	0.503	0.758	NR	0.005	0.003-0.007	1x10-8
KLC1	rs12884809	Cereal type: Biscuit cereal (e.g. Weetabix) (UKB data field 1468_2)	32193382	rs10132641	chr14:104338258	A=0.339, G=0.661	0.503	0.758	0.371	0.012	0.008-0.0169	4x10-8
KLC1	rs12884809	Neutrophils and lymphocytes in blood (confirmatory factor analysis Factor 35)	38965376	rs12884809	chr14:104095320	A=0.31, G=0.69	1	1	NR	NA	NA	4x10-9
KLC1	rs12884809	Bipolar disorder or urate levels (MTAG)	38858783	rs12892189	chr14:104319989	A=0.308, C=0.692	0.662	0.818	NR	NA	NA	4x10-9
KLC1	rs12884809	SMOC2 protein levels	39789286	rs12892189	chr14:104319989	A=0.308, C=0.692	0.662	0.818	0.341	0.035	0.025-0.046	3x10-13
KLC1	rs12884809	General risk tolerance (MTAG)	30643258	rs12879529	chr14:104307554	A=0.305, G=0.695	0.688	0.839	0.335	0.009	0.007-0.012	3x10-14
KLC1	rs12884809	Number of sexual partners	30643258	rs6576006	chr14:104322394	A=0.302, C=0.698	0.684	0.843	0.341	0.014	0.0091-0.0189	2x10-8
KLC1	rs12884809	Insomnia	35835914	rs4900589	chr14:104146361	A=0.3, G=0.7	0.193	1	NR	0.009	0.007-0.011	8x10-11
KLC1	rs12884809	Body mass index	31669095	rs4900591	chr14:104154878	A=0.296, G=0.704	0.936	1	NR	NA	NA	2x10-12
KLC1	rs12884809	Cigarettes smoked per day	36477530	rs4900591	chr14:104154878	A=0.296, G=0.704	0.936	1	0.322	0.014	0.01-0.017	1x10-16
KLC1	rs12884809	Smoking behaviour (cigarettes smoked per day)	30643251	rs11846838	chr14:104184737	A=0.295, G=0.705	0.923	0.995	0.327	0.015	0.01-0.02	5x10-9
KLC1	rs12884809	Cigarettes smoked per day (MTAG)	30643251	rs11846838	chr14:104184737	A=0.295, G=0.705	0.923	0.995	0.327	0.016	0.012-0.021	3x10-12
KLC1	rs12884809	Reticulocyte count	27863252	rs12893668	chr14:104017793	A=0.276, G=0.724	0.532	0.791	0.286	0.026	0.018-0.034	7x10-11
KLC1	rs12884809	Broad depression or schizophrenia	30626913	rs4906335	chr14:104021141	A=0.266, C=0.734	0.706	0.935	0.28	NA	NA	9x10-16
KLC1	rs12884809	Branched-chain amino acid levels (Isoleucine)	27898682	rs58101275	chr14:104008420	A=0.232, G=0.768	0.107	0.889	0.79	0.09	0.061-0.119	3x10-8
KLC1	rs12884809	Completion of the aide-memoire	33563987	rs58101275	chr14:104008420	A=0.232, G=0.768	0.107	0.889	0.79	0.96	0.95,0.98	5x10-9
KLC1	rs12884809	Educational attainment	34855049	rs3212136	chr14:104162994	A=0.217, G=0.783	0.121	0.985	NR	NA	NA	4x10-8
KLC1	rs12884809	Autism spectrum disorder or schizophrenia	28540026	rs17292804	chr14:104205123	A=0.11, G=0.89	0.248	0.948	NR	1.1	1.06-1.13	6x10-9
KLC1	rs12884809	Whole body fat free mass (UKB data field 23101)	38538606	rs5811107	chr14:103909280	-=0.576, T=0.424	0.166	0.521	NR	0.009	0.0065-0.0119	2x10-11
KLC1	rs12884809	Standing height (UKB data field 50)	39789286	rs5811107	chr14:103909280	-=0.576, T=0.424	0.166	0.521	0.43	0.018	0.016-0.02	8x10-62
KLC1	rs12884809	Body size (confirmatory factor analysis Factor 21)	38965376	rs5811107	chr14:103909280	-=0.576, T=0.424	0.166	0.521	NR	NA	NA	6x10-14
KLC1	rs12884809	Height	34594039	rs5811107	chr14:103909280	-=0.576, T=0.424	0.166	0.521	NR	0.019	0.017-0.022	3x10-46
KLC1	rs12884809	White blood cell count	34594039	rs5811107	chr14:103909280	-=0.576, T=0.424	0.166	0.521	NR	0.017	0.013-0.021	7x10-17
MMP16	rs35889496	A body shape index	34021172	rs1519930	chr8:89295952	G=0.654, T=0.346	0.718	0.872	NR	0.021	0.015-0.027	7x10-12
MMP16	rs35889496	A body shape index	34021172	rs6989866	chr8:89373036	C=0.717, T=0.283	0.727	0.958	NR	0.024	0.018-0.03	2x10-13
MMP16	rs35889496	A body shape index	34021172	rs4269585	chr8:89608690	C=0.179, T=0.821	0.315	0.85	NR	0.023	0.015-0.03	9x10-9
MMP16	rs35889496	A body shape index	34021172	rs4961095	chr8:89401302	A=0.736, G=0.264	0.657	0.955	NR	0.019	0.012-0.026	2x10-8
MMP16	rs35889496	A body shape index	34021172	rs200552205	chr8:89755218	A=0.689, G=0.311	0.429	0.689	NR	0.019	0.013-0.026	1x10-9
MMP16	rs35889496	A body shape index	34021172	rs2616517	chr8:89119420	A=0.551, G=0.449	0.182	0.668	NR	0.016	0.011-0.022	1x10-8
MMP16	rs35889496	A body shape index	34021172	rs567718925	chr8:89581182	-=0.706, A=0.294	0.659	0.889	NR	0.02	0.014-0.026	7x10-10
MMP16	rs35889496	Adolescent idiopathic scoliosis	30019117	rs41492347	chr8:89711077	C=0.906, T=0.094	0.122	0.763	NR	NA	NA	4x10-25
MMP16	rs35889496	Appendicular lean mass	31761296	rs10094691	chr8:89497039	G=0.313, T=0.687	0.804	0.938	0.711	0.051	0.036-0.065	8x10-11
MMP16	rs35889496	Appendicular lean mass	33097823	rs7014590	chr8:89335647	C=0.283, T=0.717	0.727	0.958	0.739	0.023	0.018-0.027	4x10-26
MMP16	rs35889496	Appendicular lean mass	31761296	rs7845305	chr8:89604287	C=0.246, G=0.754	0.524	0.897	0.239	0.05	0.034-0.065	2x10-9
MMP16	rs35889496	Autism spectrum disorder or schizophrenia	28540026	rs7819570	chr8:89588626	G=0.801, T=0.199	0.398	0.895	NR	1.07	1.05-1.10	2x10-8
MMP16	rs35889496	Autism spectrum disorder or schizophrenia	28540026	rs7837860	chr8:89334260	C=0.217, T=0.783	0.459	0.911	NR	1.064	1.04-1.09	5x10-8
MMP16	rs35889496	Autism spectrum disorder, attention deficit-hyperactivity disorder, bipolar disorder, major depressive disorder, and schizophrenia (combined)	23453885	rs7004633	chr8:89760311	A=0.792, G=0.208	0.306	0.763	0.184	NA	NA	3x10-8
MMP16	rs35889496	Basal metabolic rate (UKB data field 23105)	39789286	rs55674305	chr8:89435868	A=0.331, G=0.669	0.829	0.914	0.305	0.01	0.007-0.0124	2x10-14
MMP16	rs35889496	Bilateral cleft lip and palate	33817668	rs12682181	chr8:89235786	C=0.391, G=0.609	0.252	0.569	NR	0.62	0.58-0.67	2x10-7
MMP16	rs35889496	Biological sex	33888908	rs12156301	chr8:89399200	C=0.324, T=0.676	0.891	0.963	NR	0.013	0.0088-0.0165	1x10-10
MMP16	rs35889496	Body mass index	36581621	rs2174367	chr8:89408196	G=0.672, T=0.328	0.883	0.95	NR	0.011	0.0075-0.0137	8x10-11
MMP16	rs35889496	Body mass index	34594039	rs5010008	chr8:89692244	C=0.687, T=0.313	0.383	0.648	NR	0.013	0.0083-0.0169	1x10-8
MMP16	rs35889496	Body mass index	30595370	rs9297524	chr8:89637919	C=0.321, T=0.679	0.38	0.633	NR	NA	NA	6x10-9
MMP16	rs35889496	Body mass index	37280435	rs9297524	chr8:89637919	C=0.321, T=0.679	0.38	0.633	NR	0.012	0.0083-0.0166	6x10-9
MMP16	rs35889496	Body mass index	39134668	rs9297524	chr8:89637919	C=0.321, T=0.679	0.38	0.633	NR	0.013	0.0081-0.017	3x10-8
MMP16	rs35889496	Body mass index	31669095	rs16882450	chr8:89435475	A=0.669, G=0.331	0.829	0.914	NR	NA	NA	2x10-8
MMP16	rs35889496	Body mass index	30239722	rs1601817	chr8:89462321	A=0.331, C=0.669	0.829	0.914	0.311	0.011	0.0075-0.0145	2x10-9
MMP16	rs35889496	Body mass index	39375568	rs1504804	chr8:89413557	A=0.329, G=0.671	0.878	0.946	0.702	0.012	0.0082-0.016	9x10-10
MMP16	rs35889496	Body mass index (MTAG)	36376304	rs9297524	chr8:89637919	C=0.321, T=0.679	0.38	0.633	NR	0.011	0.0075-0.0146	2x10-9
MMP16	rs35889496	Body mass index and cholesterol (psychopharmacological treatment)	22417934	rs7838490	chr8:89585048	A=0.199, G=0.801	0.398	0.895	NR	NA	NA	6x10-8
MMP16	rs35889496	Cerebral amyloid deposition (PET imaging)	26252872	rs36116061	chr8:89373327	G=0.197, T=0.803	0.433	0.939	0.44	0.062	NA	7x10-7
MMP16	rs35889496	Cooked vegetable consumption	32066663	rs11995369	chr8:89649177	C=0.221, T=0.779	0.201	0.595	NR	0.017	0.011-0.023	4x10-8
MMP16	rs35889496	Cooked vegetables consumption	32193382	rs71526956	chr8:89633718	A=0.853, G=0.147	0.243	0.838	0.864	0.019	0.013-0.026	3x10-9
MMP16	rs35889496	Electrodermal activity	25387706	rs2129782	chr8:89459234	C=0.06, T=0.94	0.127	1	NR	0.042	0.024-0.06	5x10-6
MMP16	rs35889496	Heel bone mineral density	30598549	rs10481112	chr8:89369940	C=0.324, T=0.676	0.891	0.963	0.301	0.017	0.013-0.021	1x10-16
MMP16	rs35889496	Heel bone mineral density	30595370	rs35889496	chr8:89334910	A=0.333, G=0.667	1	1	NR	NA	NA	5x10-12
MMP16	rs35889496	Heel bone mineral density	30048462	rs35889496	chr8:89334910	A=0.333, G=0.667	1	1	NR	0.015	0.011-0.02	3x10-12
MMP16	rs35889496	Height	36224396	rs4961087	chr8:89344622	C=0.324, G=0.676	0.891	0.963	0.319	0.006	0.0046-0.0074	4x10-19
MMP16	rs35889496	Irritable mood	29500382	rs3110417	chr8:89476451	G=0.27, T=0.73	0.64	0.928	0.251	5.81	NA	6x10-9
MMP16	rs35889496	Irritable mood	29500382	rs16884419	chr8:89579649	A=0.259, G=0.741	0.608	0.931	0.243	5.68	NA	1x10-8
MMP16	rs35889496	Matrix metalloproteinase-16 levels	34648354	rs4961089	chr8:89348016	C=0.328, T=0.672	0.883	0.95	0.69	0.269	0.24-0.3	9x10-78
MMP16	rs35889496	Metabolic syndrome	39349817	rs13251450	chr8:89658050	C=0.321, T=0.679	0.38	0.633	NR	0.008	0.0051-0.0104	2x10-9
MMP16	rs35889496	Migraine without aura	23793025	rs10504861	chr8:89547932	C=0.808, T=0.192	0.384	0.899	0.84	1.16	1.11-1.23	1x10-8
MMP16	rs35889496	Morningness	30804565	rs34578339	chr8:89440842	A=0.823, T=0.177	0.329	0.874	0.843	0.016	0.01-0.022	3x10-8
MMP16	rs35889496	Peripheral arterial disease (traffic-related air pollution interaction)	27082954	rs13257525	chr8:89677161	A=0.82, G=0.18	0.276	0.793	NR	4.07	3.34-4.8	9x10-6
MMP16	rs35889496	Refractive error	32231278	rs7816934	chr8:89312391	C=0.106, T=0.894	0.206	0.93	NR	NA	NA	1x10-10
MMP16	rs35889496	Schizophrenia	25056061	rs7819570	chr8:89588626	G=0.801, T=0.199	0.398	0.895	0.174	1.079	1.051-1.108	1x10-8
MMP16	rs35889496	Schizophrenia	26198764	rs7819570	chr8:89588626	G=0.801, T=0.199	0.398	0.895	NR	1.08	NA	2x10-8
MMP16	rs35889496	Schizophrenia	23974872	rs11995572	chr8:89592083	G=0.799, T=0.201	0.404	0.896	0.135	1.12	1.08-1.16	3x10-8
MMP16	rs35889496	Schizophrenia	31740837	rs6994019	chr8:89268543	G=0.716, T=0.284	0.471	0.769	NR	1.068	1.05-1.09	4x10-10
MMP16	rs35889496	Schizophrenia	26198764	rs6981717	chr8:89188454	C=0.329, T=0.671	0.243	0.497	NR	1.053	NA	9x10-6
MMP16	rs35889496	Schizophrenia	31268507	rs6990941	chr8:89644431	C=0.181, T=0.819	0.285	0.802	NR	NA	NA	2x10-8
MMP16	rs35889496	Schizophrenia	30285260	rs6990941	chr8:89644431	C=0.181, T=0.819	0.285	0.802	NR	1.075	1.05-1.1	3x10-7
MMP16	rs35889496	Schizophrenia	22688191	rs7004633	chr8:89760311	A=0.792, G=0.208	0.306	0.763	NR	1.15	NA	6x10-8
MMP16	rs35889496	Schizophrenia	21926974	rs7004633	chr8:89760311	A=0.792, G=0.208	0.306	0.763	0.18	1.11	1.07-1.15	2x10-7
MMP16	rs35889496	Schizophrenia	39753749	rs4043663	chr8:89275232	A=0.741, G=0.259	0.571	0.902	NR	NA	NA	8x10-13
MMP16	rs35889496	Schizophrenia	35396580	rs4043663	chr8:89275232	A=0.741, G=0.259	0.571	0.902	0.269	1.06	1.04-1.08	1x10-11
MMP16	rs35889496	Schizophrenia	28991256	rs7010876	chr8:89264751	A=0.716, T=0.284	0.471	0.769	NR	1.065	1.04-1.09	1x10-8
MMP16	rs35889496	Schizophrenia	30285260	rs7010876	chr8:89264751	A=0.716, T=0.284	0.471	0.769	NR	1.062	1.04-1.09	7x10-7
MMP16	rs35889496	Schizophrenia	30285260	rs7010876	chr8:89264751	A=0.716, T=0.284	0.471	0.769	NR	1.064	1.04-1.09	3x10-8
MMP16	rs35889496	Schizophrenia	29483656	rs7010876	chr8:89264751	A=0.716, T=0.284	0.471	0.769	NR	1.064	1.04-1.08	7x10-9
MMP16	rs35889496	Schizophrenia (MTAG)	32606422	rs7819570	chr8:89588626	G=0.801, T=0.199	0.398	0.895	NR	NA	NA	3x10-8
MMP16	rs35889496	Schizophrenia (MTAG)	32606422	rs7819570	chr8:89588626	G=0.801, T=0.199	0.398	0.895	NR	NA	NA	3x10-8
MMP16	rs35889496	Schizophrenia vs anorexia nervosa (ordinary least squares (OLS))	33686288	rs7837860	chr8:89334260	C=0.217, T=0.783	0.459	0.911	NR	0.018	NA	3x10-8
MMP16	rs35889496	Sweet taste perception in obesity with metabolic syndrome	31005965	rs10089111	chr8:89119305	G=0.597, T=0.403	0.137	0.43	0.438	0.417	0.24-0.6	8x10-6
MMP16	rs35889496	TEK protein levels	39789286	rs10481112	chr8:89369940	C=0.324, T=0.676	0.891	0.963	0.698	0.086	0.075-0.096	8x10-65
MMP16	rs35889496	Type 2 diabetes	35893037	rs13278603	chr8:89415843	G=0.819, T=0.181	0.379	0.926	NR	NA	NA	2x10-18
MMP16	rs35889496	Waist circumference adjusted for body mass index	34021172	rs4269585	chr8:89608690	C=0.179, T=0.821	0.315	0.85	NR	0.023	0.015-0.031	4x10-9
MMP16	rs35889496	Waist circumference adjusted for body mass index	34021172	rs2616517	chr8:89119420	A=0.551, G=0.449	0.182	0.668	NR	0.016	0.01-0.022	2x10-8
MMP16	rs35889496	Waist circumference adjusted for body mass index	31669095	rs2134964	chr8:89397637	A=0.324, G=0.676	0.891	0.963	NR	NA	NA	2x10-13
MMP16	rs35889496	Waist circumference adjusted for body mass index	34021172	rs6469372	chr8:89373916	A=0.262, G=0.738	0.649	0.955	NR	0.02	0.013-0.026	4x10-9
MMP16	rs35889496	Waist circumference adjusted for body mass index	34021172	rs199935940	chr8:89686565	-=0.695, C=0.305	0.49	0.746	NR	0.02	0.014-0.026	3x10-10
MMP16	rs35889496	Waist-hip index	34021172	rs7014590	chr8:89335647	C=0.283, T=0.717	0.727	0.958	NR	0.022	0.016-0.029	6x10-12
MMP16	rs35889496	Waist-hip index	34021172	rs4534168	chr8:89609651	A=0.823, G=0.177	0.31	0.848	NR	0.023	0.015-0.031	6x10-9
MMP16	rs35889496	Waist-hip index	34021172	rs200552205	chr8:89755218	A=0.689, G=0.311	0.429	0.689	NR	0.02	0.014-0.026	2x10-10
MMP16	rs35889496	Waist-hip index	34021172	rs6469372	chr8:89373916	A=0.262, G=0.738	0.649	0.955	NR	0.019	0.012-0.026	1x10-8
MMP16	rs35889496	Waist-hip index	34021172	rs567718925	chr8:89581182	-=0.706, A=0.294	0.659	0.889	NR	0.019	0.013-0.026	1x10-9
MMP16	rs35889496	Waist-hip ratio	30595370	rs7014590	chr8:89335647	C=0.283, T=0.717	0.727	0.958	NR	NA	NA	3x10-15
MMP16	rs35889496	Waist-to-hip ratio adjusted for BMI	34021172	rs35529952	chr8:89606888	C=0.824, T=0.176	0.307	0.848	NR	0.022	0.014-0.03	2x10-8
MMP16	rs35889496	Waist-to-hip ratio adjusted for BMI	34021172	rs7014590	chr8:89335647	C=0.283, T=0.717	0.727	0.958	NR	0.022	0.016-0.028	1x10-11
MMP16	rs35889496	Waist-to-hip ratio adjusted for BMI	31669095	rs821100	chr8:89448877	A=0.709, G=0.291	0.678	0.908	NR	NA	NA	5x10-13
MMP16	rs35889496	Waist-to-hip ratio adjusted for BMI	34021172	rs200552205	chr8:89755218	A=0.689, G=0.311	0.429	0.689	NR	0.02	0.014-0.026	4x10-10
MMP16	rs35889496	Waist-to-hip ratio adjusted for BMI	30239722	rs821107	chr8:89500663	A=0.311, C=0.689	0.796	0.938	0.292	0.015	0.011-0.02	1x10-12
MMP16	rs35889496	Waist-to-hip ratio adjusted for BMI	34021172	rs6469372	chr8:89373916	A=0.262, G=0.738	0.649	0.955	NR	0.019	0.012-0.025	3x10-8
MMP16	rs35889496	Waist-to-hip ratio adjusted for BMI	34021172	rs567718925	chr8:89581182	-=0.706, A=0.294	0.659	0.889	NR	0.019	0.013-0.025	4x10-9
MMP16	rs35889496	Whole body water mass (UKB data field 23102)	39789286	rs55674305	chr8:89435868	A=0.331, G=0.669	0.829	0.914	0.305	0.01	0.0076-0.0127	3x10-17
FOXO3	rs3813498	Serum phosphate levels	33462484	rs80053007	chr6:108774944	G=0.898, T=0.102	0.133	0.576	NR	0.032	0.024-0.041	2x10-13
FOXO3	rs3813498	Insulin-like growth factor 1 levels	33462484	rs80053007	chr6:108774944	G=0.898, T=0.102	0.133	0.576	NR	0.035	0.027-0.043	4x10-17
FOXO3	rs3813498	Heel bone mineral density	30595370	rs4317448	chr6:108935915	G=0.81, T=0.19	0.675	0.906	NR	NA	NA	3x10-10
FOXO3	rs3813498	Brain region volumes	31676860	rs4317448	chr6:108935915	G=0.81, T=0.19	0.675	0.906	NR	NA	NA	2x10-8
FOXO3	rs3813498	Reaction time	29844566	rs479744	chr6:109020032	G=0.758, T=0.242	0.842	0.97	NR	0.011	0.007-0.014	4x10-9
FOXO3	rs3813498	Brain region volumes	31676860	rs479744	chr6:109020032	G=0.758, T=0.242	0.842	0.97	NR	NA	NA	1x10-10
FOXO3	rs3813498	Brain region volumes	31676860	rs479744	chr6:109020032	G=0.758, T=0.242	0.842	0.97	NR	NA	NA	3x10-10
FOXO3	rs3813498	Reaction time	32895543	rs3800228	chr6:108996748	G=0.653, T=0.347	0.514	0.979	NR	NA	NA	1x10-11
FOXO3	rs3813498	Whole body fat free mass (UKB data field 23101)	38538606	rs3823296	chr6:108597734	G=0.587, T=0.413	0.126	0.793	NR	0.008	0.0055-0.0107	1x10-9
FOXO3	rs3813498	Platelet distribution width	32888494	rs2802292	chr6:108908518	G=0.433, T=0.567	0.355	0.976	0.626	0.022	0.018-0.027	2x10-21
FOXO3	rs3813498	Body mass index	28448500	rs3800229	chr6:108996963	G=0.35, T=0.65	0.529	1	0.67	0.024	0.014-0.033/2	1x10-6
FOXO3	rs3813498	Body mass index	28448500	rs3800229	chr6:108996963	G=0.35, T=0.65	0.529	1	0.67	0.021	0.014-0.029/2	3x10-8
FOXO3	rs3813498	Body mass index (joint analysis main effects and physical activity interaction)	28448500	rs3800229	chr6:108996963	G=0.35, T=0.65	0.529	1	NR	NA	NA	4x10-6
FOXO3	rs3813498	Body mass index	28892062	rs3800229	chr6:108996963	G=0.35, T=0.65	0.529	1	0.68	0.019	0.013-0.025	4x10-13
FOXO3	rs3813498	Hip circumference	25673412	rs3800229	chr6:108996963	G=0.35, T=0.65	0.529	1	0.692	0.021	0.014-0.029	3x10-8
FOXO3	rs3813498	Body mass index (joint analysis main effects and physical activity interaction)	28448500	rs3800229	chr6:108996963	G=0.35, T=0.65	0.529	1	NR	NA	NA	6x10-8
FOXO3	rs3813498	Body mass index in physically active individuals	28448500	rs3800229	chr6:108996963	G=0.35, T=0.65	0.529	1	0.664	0.026	0.015-0.036/2	2x10-6
FOXO3	rs3813498	Body mass index in physically active individuals	28448500	rs3800229	chr6:108996963	G=0.35, T=0.65	0.529	1	0.67	0.021	0.013-0.03/2	7x10-7
FOXO3	rs3813498	Pulse pressure	33230300	rs3800229	chr6:108996963	G=0.35, T=0.65	0.529	1	0.71	0.121	0.08-0.162	5x10-8
FOXO3	rs3813498	Systolic blood pressure	33230300	rs3800229	chr6:108996963	G=0.35, T=0.65	0.529	1	0.71	0.197	0.14-0.26	1x10-9
FOXO3	rs3813498	Systolic blood pressure	33230300	rs3800229	chr6:108996963	G=0.35, T=0.65	0.529	1	0.711	0.155	0.11-0.2	8x10-10
FOXO3	rs3813498	Pulse pressure	33230300	rs3800229	chr6:108996963	G=0.35, T=0.65	0.529	1	0.711	0.102	0.068-0.136	1x10-8
FOXO3	rs3813498	Body mass index	39375568	rs3800229	chr6:108996963	G=0.35, T=0.65	0.529	1	0.296	0.018	0.014-0.022	3x10-21
FOXO3	rs3813498	Creatinine levels	33462484	rs77061140	chr6:108979306	C=0.891, T=0.109	0.421	0.988	NR	0.027	0.019-0.034	3x10-11
FOXO3	rs3813498	Serum phosphate levels	33462484	rs77061140	chr6:108979306	C=0.891, T=0.109	0.421	0.988	NR	0.032	0.024-0.04	2x10-14
FOXO3	rs3813498	Insulin-like growth factor 1 levels	33462484	rs77061140	chr6:108979306	C=0.891, T=0.109	0.421	0.988	NR	0.044	0.036-0.052	6x10-28
FOXO3	rs3813498	Estimated glomerular filtration rate	33462484	rs77061140	chr6:108979306	C=0.891, T=0.109	0.421	0.988	NR	0.026	0.018-0.034	1x10-10
FOXO3	rs3813498	High light scatter reticulocyte percentage of red cells	27863252	rs9480866	chr6:108962642	C=0.821, T=0.179	0.765	1	0.157	0.034	0.024-0.043()	1x10-11
FOXO3	rs3813498	Reticulocyte fraction of red cells	27863252	rs9480866	chr6:108962642	C=0.821, T=0.179	0.765	1	0.157	0.03	0.02-0.039	2x10-9
FOXO3	rs3813498	Estimated glomerular filtration rate (creatinine)	35710981	rs9480866	chr6:108962642	C=0.821, T=0.179	0.765	1	0.162	10.649	NA	2x10-26
FOXO3	rs3813498	Creatinine levels (UKB data field 30700)	39789286	rs9480866	chr6:108962642	C=0.821, T=0.179	0.765	1	0.157	0.023	0.019-0.028	6x10-26
FOXO3	rs3813498	Mean corpuscular haemoglobin (UKB data field 30050)	39789286	rs7753734	chr6:108927841	C=0.819, T=0.181	0.68	0.936	0.161	0.017	0.012-0.022	2x10-11
FOXO3	rs3813498	High light scatter reticulocyte count	27863252	rs9486913	chr6:108960840	C=0.819, G=0.181	0.765	0.993	0.156	0.031	0.021-0.041	3x10-10
FOXO3	rs3813498	Intelligence (MTAG)	29326435	rs6568547	chr6:108856378	C=0.77, T=0.23	0.172	0.424	NR	0.021	0.014-0.028	2x10-8
FOXO3	rs3813498	Intelligence	29942086	rs6568547	chr6:108856378	C=0.77, T=0.23	0.172	0.424	NR	5.956	-	3x10-9
FOXO3	rs3813498	General cognitive ability	29844566	rs6568547	chr6:108856378	C=0.77, T=0.23	0.172	0.424	NR	5.664	-	1x10-8
FOXO3	rs3813498	Multi-trait sex score	37277458	rs9486916	chr6:109013930	C=0.77, T=0.23	0.848	0.942	NR	NA	NA	4x10-10
FOXO3	rs3813498	Pulse pressure	33230300	rs9486916	chr6:109013930	C=0.77, T=0.23	0.848	0.942	0.196	0.135	0.088-0.182	5x10-8
FOXO3	rs3813498	Systolic blood pressure	38689001	rs9486916	chr6:109013930	C=0.77, T=0.23	0.848	0.942	NR	0.206	0.15-0.27	4x10-11
FOXO3	rs3813498	Pulse pressure	38689001	rs9486916	chr6:109013930	C=0.77, T=0.23	0.848	0.942	NR	0.154	0.11-0.2	3x10-12
FOXO3	rs3813498	Systolic blood pressure (MTAG)	39537608	rs9486916	chr6:109013930	C=0.77, T=0.23	0.848	0.942	NR	0.014	0.0099-0.0184	4x10-11
FOXO3	rs3813498	Systolic blood pressure	33230300	rs9486916	chr6:109013930	C=0.77, T=0.23	0.848	0.942	0.196	0.231	0.16-0.3	1x10-10
FOXO3	rs3813498	Systolic blood pressure	33230300	rs9486916	chr6:109013930	C=0.77, T=0.23	0.848	0.942	0.198	0.194	0.13-0.25	1x10-10
FOXO3	rs3813498	Pulse pressure	33230300	rs9486916	chr6:109013930	C=0.77, T=0.23	0.848	0.942	0.198	0.126	0.084-0.167	7x10-9
FOXO3	rs3813498	Pulse pressure	30224653	rs9486916	chr6:109013930	C=0.77, T=0.23	0.848	0.942	0.802	0.184	0.13-0.24	2x10-12
FOXO3	rs3813498	height (mean, inv-normal transformed)	39024449	rs9486916	chr6:109013930	C=0.77, T=0.23	0.848	0.942	0.68	0.029	0.021-0.037	1x10-13
FOXO3	rs3813498	height (minimum, inv-normal transformed)	39024449	rs9486916	chr6:109013930	C=0.77, T=0.23	0.848	0.942	0.68	0.027	0.02-0.035	7x10-13
FOXO3	rs3813498	Waist-hip ratio	30239722	rs12206094	chr6:108906200	C=0.681, T=0.319	0.273	0.671	0.289	0.012	0.0082-0.0156	2x10-10
FOXO3	rs3813498	Body mass index	30239722	rs12206094	chr6:108906200	C=0.681, T=0.319	0.273	0.671	0.29	0.014	0.011-0.018	2x10-15
FOXO3	rs3813498	Intelligence	36378351	rs12206094	chr6:108906200	C=0.681, T=0.319	0.273	0.671	NR	NA	NA	5x10-11
FOXO3	rs3813498	Body mass index	31669095	rs12206094	chr6:108906200	C=0.681, T=0.319	0.273	0.671	NR	NA	NA	1x10-12
FOXO3	rs3813498	Estimated glomerular filtration rate based on creatinine and cystatin C in bottom 99% of individuals by creatinine levels	39927731	rs12206094	chr6:108906200	C=0.681, T=0.319	0.273	0.671	NR	2.419	1.89-2.95	4x10-19
FOXO3	rs3813498	Cystatin C levels in bottom 99% of individuals by creatinine levels	39927731	rs12206094	chr6:108906200	C=0.681, T=0.319	0.273	0.671	NR	0.002	0.0013-0.0026	3x10-9
FOXO3	rs3813498	Systolic blood pressure	39663699	rs12206094	chr6:108906200	C=0.681, T=0.319	0.273	0.671	NR	4.551	NA	5x10-6
FOXO3	rs3813498	Platelet distribution width	27863252	rs1536057	chr6:108885623	C=0.68, T=0.32	0.272	0.67	0.278	0.024	0.016-0.031	4x10-9
FOXO3	rs3813498	Brainstem volume	31636452	rs9398173	chr6:109000316	C=0.651, T=0.349	0.524	0.993	0.331	8.265	NA	1x10-16
FOXO3	rs3813498	General cognitive ability	29844566	rs9398173	chr6:109000316	C=0.651, T=0.349	0.524	0.993	NR	5.923	-	3x10-9
FOXO3	rs3813498	Cortical surface area	32963231	rs9398173	chr6:109000316	C=0.651, T=0.349	0.524	0.993	NR	NA	NA	2x10-10
FOXO3	rs3813498	Whole body fat mass (UKB data field 23100)	38538606	rs4946936	chr6:109003321	C=0.65, T=0.35	0.522	0.993	NR	0.022	0.017-0.027	7x10-17
FOXO3	rs3813498	Whole body fat free mass (UKB data field 23101)	38538606	rs4946936	chr6:109003321	C=0.65, T=0.35	0.522	0.993	NR	0.018	0.016-0.021	5x10-36
FOXO3	rs3813498	Impedance of whole body (UKB data field 23106)	39789286	rs4946936	chr6:109003321	C=0.65, T=0.35	0.522	0.993	0.714	0.015	0.011-0.018	8x10-21
FOXO3	rs3813498	Whole body water mass (UKB data field 23102)	39789286	rs4946936	chr6:109003321	C=0.65, T=0.35	0.522	0.993	0.714	0.017	0.015-0.02	1x10-46
FOXO3	rs3813498	Body mass index	25673413	rs9400239	chr6:108977663	C=0.632, T=0.368	0.49	1	0.688	0.019	0.012-0.025/2	2x10-8
FOXO3	rs3813498	Body mass index	25673413	rs9400239	chr6:108977663	C=0.632, T=0.368	0.49	1	0.673	0.017	0.011-0.024/2	7x10-8
FOXO3	rs3813498	Body mass index	26426971	rs9400239	chr6:108977663	C=0.632, T=0.368	0.49	1	0.307	0.017	NA	5x10-9
FOXO3	rs3813498	Metabolic syndrome	39349817	rs9400239	chr6:108977663	C=0.632, T=0.368	0.49	1	NR	0.014	0.011-0.016	5x10-21
FOXO3	rs3813498	Body mass index	25673413	rs9400239	chr6:108977663	C=0.632, T=0.368	0.49	1	0.69	0.023	0.014-0.031/2	1x10-7
FOXO3	rs3813498	Waist circumference	25673412	rs9400239	chr6:108977663	C=0.632, T=0.368	0.49	1	0.315	0.024	0.017-0.031	2x10-11
FOXO3	rs3813498	Waist circumference	25673412	rs9400239	chr6:108977663	C=0.632, T=0.368	0.49	1	0.315	0.024	0.014-0.033	3x10-6
FOXO3	rs3813498	Waist circumference	25673412	rs9400239	chr6:108977663	C=0.632, T=0.368	0.49	1	0.315	0.025	0.016-0.035	6x10-8
FOXO3	rs3813498	BMI (adjusted for smoking behaviour)	28443625	rs9400239	chr6:108977663	C=0.632, T=0.368	0.49	1	0.347	0.016	0.0096-0.023/2	2x10-6
FOXO3	rs3813498	Body mass index	30108127	rs9400239	chr6:108977663	C=0.632, T=0.368	0.49	1	NR	0.02	NA	5x10-14
FOXO3	rs3813498	Cortical surface area	35113692	rs9400239	chr6:108977663	C=0.632, T=0.368	0.49	1	NR	0.05	0.035-0.065	7x10-11
FOXO3	rs3813498	Intelligence (MTAG)	29326435	rs9480861	chr6:108858460	C=0.568, T=0.432	0.196	0.723	NR	0.019	0.013-0.025	2x10-10
FOXO3	rs3813498	General cognitive ability	29844566	rs9480861	chr6:108858460	C=0.568, T=0.432	0.196	0.723	NR	6.183	-	6x10-10
FOXO3	rs3813498	Reaction time	29844566	rs1575676	chr6:108861264	C=0.567, T=0.433	0.332	0.945	NR	0.011	0.0077-0.0146	2x10-10
FOXO3	rs3813498	Cognitive processing accuracy	39242605	rs1575676	chr6:108861264	C=0.567, T=0.433	0.332	0.945	NR	NA	NA	4x10-10
FOXO3	rs3813498	BMI (standard GWA)	37106081	rs1575676	chr6:108861264	C=0.567, T=0.433	0.332	0.945	NR	0.081	0.056-0.106	4x10-10
FOXO3	rs3813498	Reaction time (standard GWA)	37106081	rs1575676	chr6:108861264	C=0.567, T=0.433	0.332	0.945	NR	1.75	1.15-2.35	1x10-8
FOXO3	rs3813498	Reaction time (weighted GWA)	37106081	rs1575676	chr6:108861264	C=0.567, T=0.433	0.332	0.945	NR	2.423	1.4-3.44	3x10-6
FOXO3	rs3813498	Weight	34594039	rs1575676	chr6:108861264	C=0.567, T=0.433	0.332	0.945	NR	0.022	0.019-0.025	2x10-36
FOXO3	rs3813498	Cognitive ability (MTAG)	29186694	rs9384679	chr6:108864419	C=0.567, T=0.433	0.338	0.953	NR	7.795	NA	6x10-15
FOXO3	rs3813498	Cognitive ability	29186694	rs9384679	chr6:108864419	C=0.567, T=0.433	0.338	0.953	NR	8.068	NA	7x10-16
FOXO3	rs3813498	Intelligence (MTAG)	29326435	rs9384679	chr6:108864419	C=0.567, T=0.433	0.338	0.953	NR	0.027	0.021-0.033	2x10-19
FOXO3	rs3813498	Intelligence	29942086	rs9384679	chr6:108864419	C=0.567, T=0.433	0.338	0.953	NR	9.601	-	8x10-22
FOXO3	rs3813498	General cognitive ability	29844566	rs9384679	chr6:108864419	C=0.567, T=0.433	0.338	0.953	NR	7.629	-	2x10-14
FOXO3	rs3813498	Personality traits or cognitive traits (multivariate analysis)	37365406	rs9384679	chr6:108864419	C=0.567, T=0.433	0.338	0.953	NR	NA	NA	7x10-21
FOXO3	rs3813498	ISEI occupational score (MTAG)	39715877	rs9384679	chr6:108864419	C=0.567, T=0.433	0.338	0.953	NR	0.01	0.0071-0.0134	3x10-10
FOXO3	rs3813498	Fluid intelligence	38434247	rs9384679	chr6:108864419	C=0.567, T=0.433	0.338	0.953	NR	0.061	0.043-0.08	5x10-11
FOXO3	rs3813498	CAMSIS occupational score (MTAG)	39715877	rs9384679	chr6:108864419	C=0.567, T=0.433	0.338	0.953	NR	0.011	0.0077-0.0146	2x10-10
FOXO3	rs3813498	SIOPS occupational score (MTAG)	39715877	rs9384679	chr6:108864419	C=0.567, T=0.433	0.338	0.953	NR	0.01	0.0068-0.013	4x10-10
FOXO3	rs3813498	Cognitive performance (MTAG)	30038396	rs9384679	chr6:108864419	C=0.567, T=0.433	0.338	0.953	0.372	0.026	0.021-0.03	2x10-27
FOXO3	rs3813498	Cognitive performance	30038396	rs9384679	chr6:108864419	C=0.567, T=0.433	0.338	0.953	0.372	0.028	0.022-0.034	1x10-21
FOXO3	rs3813498	Cognitive traits (MTAG)	32895543	rs9384679	chr6:108864419	C=0.567, T=0.433	0.338	0.953	NR	NA	NA	2x10-9
FOXO3	rs3813498	Verbal-numerical reasoning	32895543	rs9384679	chr6:108864419	C=0.567, T=0.433	0.338	0.953	NR	NA	NA	6x10-15
FOXO3	rs3813498	Cognitive aspects of educational attainment	33414549	rs9384679	chr6:108864419	C=0.567, T=0.433	0.338	0.953	0.433	0.06	0.048-0.073	4x10-21
FOXO3	rs3813498	Attention deficit hyperactivity disorder or autism spectrum disorder or intelligence (pleiotropy)	35764056	rs9384679	chr6:108864419	C=0.567, T=0.433	0.338	0.953	NR	NA	NA	4x10-23
FOXO3	rs3813498	Ventral frontal thickness	35113692	rs9384679	chr6:108864419	C=0.567, T=0.433	0.338	0.953	NR	0.038	0.025-0.051	5x10-9
FOXO3	rs3813498	Educational attainment (MTAG)	30038396	rs2764265	chr6:108894438	C=0.434, T=0.566	0.353	0.976	0.616	0.01	0.0073-0.0123	3x10-13
FOXO3	rs3813498	Intelligence	28530673	rs2490272	chr6:108895386	C=0.433, T=0.567	0.355	0.976	0.631	7.063	NA	2x10-12
FOXO3	rs3813498	Intelligence	28530673	rs2490272	chr6:108895386	C=0.433, T=0.567	0.355	0.976	0.631	7.441	NA	1x10-13
FOXO3	rs3813498	Height	36224396	rs2490272	chr6:108895386	C=0.433, T=0.567	0.355	0.976	0.718	0.019	0.014-0.024	2x10-12
FOXO3	rs3813498	Body mass index	30595370	rs2253310	chr6:108888593	C=0.433, G=0.567	0.355	0.976	NR	NA	NA	8x10-20
FOXO3	rs3813498	Predicted visceral adipose tissue	31501611	rs2253310	chr6:108888593	C=0.433, G=0.567	0.355	0.976	0.371	0.021	0.016-0.026	3x10-16
FOXO3	rs3813498	Body mass index	38538606	rs2253310	chr6:108888593	C=0.433, G=0.567	0.355	0.976	NR	0.019	0.014-0.024	8x10-15
FOXO3	rs3813498	Whole body fat mass (UKB data field 23100)	38538606	rs2253310	chr6:108888593	C=0.433, G=0.567	0.355	0.976	NR	0.022	0.017-0.027	1x10-19
FOXO3	rs3813498	Body mass index	37280435	rs2253310	chr6:108888593	C=0.433, G=0.567	0.355	0.976	NR	0.018	0.014-0.022	1x10-20
FOXO3	rs3813498	Body mass index (UKB data field 21001)	39789286	rs2253310	chr6:108888593	C=0.433, G=0.567	0.355	0.976	0.629	0.016	0.012-0.02	1x10-16
FOXO3	rs3813498	Hip circumference (UKB data field 49)	39789286	rs2253310	chr6:108888593	C=0.433, G=0.567	0.355	0.976	0.629	0.017	0.013-0.021	2x10-19
FOXO3	rs3813498	Waist circumference (UKB data field 48)	39789286	rs2253310	chr6:108888593	C=0.433, G=0.567	0.355	0.976	0.629	0.016	0.012-0.02	1x10-20
FOXO3	rs3813498	Adult body size	32376654	rs2253310	chr6:108888593	C=0.433, G=0.567	0.355	0.976	0.374	0.011	0.0078-0.0133	9x10-14
FOXO3	rs3813498	Platelet distribution width (UKB data field 30110)	39789286	rs2253310	chr6:108888593	C=0.433, G=0.567	0.355	0.976	0.629	0.016	0.012-0.02	2x10-18
FOXO3	rs3813498	BMI and adiposity (confirmatory factor analysis Factor 7)	38965376	rs2253310	chr6:108888593	C=0.433, G=0.567	0.355	0.976	NR	NA	NA	3x10-17
FOXO3	rs3813498	Hepatitis B	33736632	rs1537862	chr6:108690156	C=0.416, T=0.584	0.128	0.795	NR	NA	NA	2x10-6
FOXO3	rs3813498	Educational attainment	35361970	rs6910380	chr6:108725990	C=0.403, G=0.597	0.119	0.788	0.437	0.006	0.0039-0.0081	1x10-8
FOXO3	rs3813498	Brain region volumes	31676860	rs2764264	chr6:108934461	C=0.373, T=0.627	0.472	0.993	NR	NA	NA	5x10-13
FOXO3	rs3813498	Inferior parietal area (unadjusted for global measures)	36893272	rs2764264	chr6:108934461	C=0.373, T=0.627	0.472	0.993	NR	0.05	0.034-0.067	4x10-9
FOXO3	rs3813498	Orbitofrontal area (unadjusted for global measures)	36893272	rs2764264	chr6:108934461	C=0.373, T=0.627	0.472	0.993	NR	0.059	0.042-0.075	7x10-12
FOXO3	rs3813498	Occipital area (unadjusted for global measures)	36893272	rs2764264	chr6:108934461	C=0.373, T=0.627	0.472	0.993	NR	0.053	0.036-0.069	7x10-10
FOXO3	rs3813498	Cortical surface area	36893272	rs2764264	chr6:108934461	C=0.373, T=0.627	0.472	0.993	NR	0.052	0.035-0.069	2x10-9
FOXO3	rs3813498	Dorsolateral prefrontal area (unadjusted for global measures)	36893272	rs2764264	chr6:108934461	C=0.373, T=0.627	0.472	0.993	NR	0.054	0.037-0.07	4x10-10
FOXO3	rs3813498	Anteromedial temporal area (unadjusted for global measures)	36893272	rs2764264	chr6:108934461	C=0.373, T=0.627	0.472	0.993	NR	0.061	0.044-0.077	1x10-12
FOXO3	rs3813498	Superior temporal area (unadjusted for global measures)	36893272	rs2764264	chr6:108934461	C=0.373, T=0.627	0.472	0.993	NR	0.052	0.036-0.069	1x10-9
FOXO3	rs3813498	Posterolateral temporal area (unadjusted for global measures)	36893272	rs2764264	chr6:108934461	C=0.373, T=0.627	0.472	0.993	NR	0.05	0.033-0.067	5x10-9
FOXO3	rs3813498	Parsopercularis area (unadjusted for global measures)	36893272	rs2764264	chr6:108934461	C=0.373, T=0.627	0.472	0.993	NR	0.054	0.038-0.071	2x10-10
FOXO3	rs3813498	Vertex-wise cortical surface area	34910505	rs2764264	chr6:108934461	C=0.373, T=0.627	0.472	0.993	0.37	9.73	NA	2x10-22
FOXO3	rs3813498	Common executive function	39891803	rs13217795	chr6:108974098	C=0.366, T=0.634	0.494	1	NR	NA	NA	4x10-9
FOXO3	rs3813498	Intelligence (MTAG)	29326435	rs557544	chr6:109020332	C=0.357, T=0.643	0.247	0.693	NR	0.018	0.012-0.024	5x10-8
FOXO3	rs3813498	Reaction time	29844566	rs557544	chr6:109020332	C=0.357, T=0.643	0.247	0.693	NR	0.01	0.0067-0.0136	7x10-9
FOXO3	rs3813498	Schizophrenia	28991256	rs9398171	chr6:108983527	C=0.355, T=0.645	0.518	1	NR	1.07	1.05-1.09	2x10-11
FOXO3	rs3813498	Schizophrenia	26198764	rs9398171	chr6:108983527	C=0.355, T=0.645	0.518	1	NR	1.064	NA	4x10-8
FOXO3	rs3813498	Fat-free mass	30593698	rs9398171	chr6:108983527	C=0.355, T=0.645	0.518	1	NR	0.138	0.086-0.19	2x10-7
FOXO3	rs3813498	Fat-free mass	30593698	rs9398171	chr6:108983527	C=0.355, T=0.645	0.518	1	NR	0.18	0.13-0.23	1x10-13
FOXO3	rs3813498	Fat-free mass	30593698	rs9398171	chr6:108983527	C=0.355, T=0.645	0.518	1	NR	0.213	0.14-0.29	3x10-8
FOXO3	rs3813498	Subcortical volume (MOSTest)	32665545	rs9398171	chr6:108983527	C=0.355, T=0.645	0.518	1	NR	NA	NA	1x10-11
FOXO3	rs3813498	Schizophrenia	39753749	rs9398171	chr6:108983527	C=0.355, T=0.645	0.518	1	NR	NA	NA	7x10-13
FOXO3	rs3813498	Whole body fat free mass (UKB data field 23101)	38538606	rs9398171	chr6:108983527	C=0.355, T=0.645	0.518	1	NR	0.018	0.015-0.021	2x10-36
FOXO3	rs3813498	Schizophrenia	35396580	rs9398171	chr6:108983527	C=0.355, T=0.645	0.518	1	0.344	1.052	1.04-1.07	2x10-10
FOXO3	rs3813498	Schizophrenia	30285260	rs9398171	chr6:108983527	C=0.355, T=0.645	0.518	1	NR	1.063	1.04-1.09	3x10-7
FOXO3	rs3813498	Schizophrenia	30285260	rs9398171	chr6:108983527	C=0.355, T=0.645	0.518	1	NR	1.07	1.05-1.09	2x10-11
FOXO3	rs3813498	Retinal nerve fibre layer (RNFL) thickness	33979322	rs9398171	chr6:108983527	C=0.355, T=0.645	0.518	1	0.71	0.23	0.15-0.31	1x10-8
FOXO3	rs3813498	Ganglion cell inner plexiform layer (GCIPL) thickness	33979322	rs9398171	chr6:108983527	C=0.355, T=0.645	0.518	1	0.71	0.5	0.4-0.6	8x10-22
FOXO3	rs3813498	Retinal nerve fibre layer thickness or ganglion cell inner plexiform layer thickness (MTAG)	33979322	rs9398171	chr6:108983527	C=0.355, T=0.645	0.518	1	0.71	0.5	0.4-0.6	8x10-22
FOXO3	rs3813498	Coffee consumption (cups per day)	32193382	rs9398171	chr6:108983527	C=0.355, T=0.645	0.518	1	0.289	0.013	0.0084-0.0174	2x10-8
FOXO3	rs3813498	Brain morphology (MOSTest)	35164939	rs9398171	chr6:108983527	C=0.355, T=0.645	0.518	1	NR	NA	NA	2x10-19
FOXO3	rs3813498	Retinal thickness (pixel 54_89)	39904976	rs9398171	chr6:108983527	C=0.355, T=0.645	0.518	1	0.288	0.312	0.25-0.37	4x10-24
FOXO3	rs3813498	Whole brain restricted isotropic diffusion (multivariate analysis)	35505052	rs9398171	chr6:108983527	C=0.355, T=0.645	0.518	1	NR	NA	NA	1x10-11
FOXO3	rs3813498	Macular thickness	30535121	rs9398171	chr6:108983527	C=0.355, T=0.645	0.518	1	NR	0.704	0.56-0.85	6x10-22
FOXO3	rs3813498	Node-level brain connectivity (multivariate analysis)	36800424	rs35396874	chr6:108994433	C=0.352, T=0.648	0.525	1	0.289	6.639	NA	3x10-11
FOXO3	rs3813498	Body mass index	34594039	rs35396874	chr6:108994433	C=0.352, T=0.648	0.525	1	0.769	0.022	0.014-0.029	7x10-9
FOXO3	rs3813498	Cortical volume	32963231	rs4945816	chr6:109002042	C=0.35, T=0.65	0.522	0.993	NR	NA	NA	9x10-10
FOXO3	rs3813498	Cognitive ability, years of educational attainment or schizophrenia (pleiotropy)	31374203	rs4945816	chr6:109002042	C=0.35, T=0.65	0.522	0.993	NR	0.017	0.013-0.021	9x10-15
FOXO3	rs3813498	Brain region volumes	31676860	rs2018420	chr6:108857876	C=0.316, T=0.684	0.372	0.777	NR	NA	NA	4x10-8
FOXO3	rs3813498	Brain region volumes	31676860	rs2018420	chr6:108857876	C=0.316, T=0.684	0.372	0.777	NR	NA	NA	8x10-9
FOXO3	rs3813498	Body size (confirmatory factor analysis Factor 21)	38965376	rs2018420	chr6:108857876	C=0.316, T=0.684	0.372	0.777	NR	NA	NA	1x10-14
FOXO3	rs3813498	Intelligence	29942086	rs3813498	chr6:108944165	C=0.222, T=0.778	1	1	NR	7.107	-	1x10-12
FOXO3	rs3813498	Height	30595370	rs3813498	chr6:108944165	C=0.222, T=0.778	1	1	NR	NA	NA	3x10-44
FOXO3	rs3813498	Brain region volumes	31676860	rs3813498	chr6:108944165	C=0.222, T=0.778	1	1	NR	NA	NA	5x10-11
FOXO3	rs3813498	Multi-trait sex score	37277458	rs3813498	chr6:108944165	C=0.222, T=0.778	1	1	NR	NA	NA	1x10-14
FOXO3	rs3813498	Age at menarche or uterine leiomyomata (pleiotropy)	38191017	rs3813498	chr6:108944165	C=0.222, T=0.778	1	1	NR	NA	NA	5x10-11
FOXO3	rs3813498	Standing height (UKB data field 50)	39789286	rs3813498	chr6:108944165	C=0.222, T=0.778	1	1	0.814	0.019	0.016-0.022	6x10-50
FOXO3	rs3813498	Height	39134668	rs3813498	chr6:108944165	C=0.222, T=0.778	1	1	NR	0.029	0.024-0.033	2x10-37
FOXO3	rs3813498	Height	36224396	rs3813498	chr6:108944165	C=0.222, T=0.778	1	1	0.206	0.023	0.022-0.025	2x10-195
FOXO3	rs3813498	Appendicular lean mass	33097823	rs3813498	chr6:108944165	C=0.222, T=0.778	1	1	0.813	0.027	0.022-0.032	6x10-29
FOXO3	rs3813498	Height	35399580	rs3813498	chr6:108944165	C=0.222, T=0.778	1	1	0.684	0.026	0.015-0.038	8x10-6
FOXO3	rs3813498	Phosphate levels (UKB data field 30810)	39789286	rs3813498	chr6:108944165	C=0.222, T=0.778	1	1	0.814	0.027	0.022-0.032	2x10-26
FOXO3	rs3813498	Attention deficit hyperactivity disorder or autism spectrum disorder or intelligence (pleiotropy)	35764056	rs3813498	chr6:108944165	C=0.222, T=0.778	1	1	NR	NA	NA	2x10-11
FOXO3	rs3813498	Height (maximum, inv-normal transformed)	39024449	rs3813498	chr6:108944165	C=0.222, T=0.778	1	1	0.272	0.027	0.02-0.034	3x10-13
FOXO3	rs3813498	Externalizing behaviour (multivariate analysis)	34446935	rs531111	chr6:109019606	C=0.198, T=0.802	0.647	0.864	0.821	0.009	0.007-0.011	7x10-10
FOXO3	rs3813498	Intelligence (MTAG)	29326435	rs9285397	chr6:108951655	C=0.187, T=0.813	0.732	0.952	NR	0.023	0.015-0.03	6x10-9
FOXO3	rs3813498	Serum creatinine levels	34594039	rs9285397	chr6:108951655	C=0.187, T=0.813	0.732	0.952	NR	0.023	0.018-0.027	2x10-22
FOXO3	rs3813498	Normalized brain volume	19010793	rs9480865	chr6:108916573	C=0.181, T=0.819	0.68	0.936	0.16	NA	NA	7x10-6
FOXO3	rs3813498	Mean corpuscular hemoglobin	30595370	rs9480865	chr6:108916573	C=0.181, T=0.819	0.68	0.936	NR	NA	NA	6x10-14
FOXO3	rs3813498	Cognitive performance	30038396	rs4946938	chr6:109020634	C=0.11, T=0.89	0.34	0.884	0.921	0.03	0.02-0.041	1x10-8
FOXO3	rs3813498	Cognitive performance (MTAG)	30038396	rs4946938	chr6:109020634	C=0.11, T=0.89	0.34	0.884	0.921	0.027	0.019-0.035	3x10-10
FOXO3	rs3813498	Schizophrenia	35396580	rs1935957	chr6:108948341	A=0.956, T=0.044	0.142	0.942	0.046	1.089	1.05-1.12	1x10-6
FOXO3	rs3813498	Total cerebellar volume (excluding Crus I vermis)	35079123	rs1935951	chr6:108999101	A=0.65, G=0.35	0.529	1	NR	0.037	0.026-0.048	2x10-11
FOXO3	rs3813498	Weight	34594039	rs1935951	chr6:108999101	A=0.65, G=0.35	0.529	1	0.769	0.025	0.019-0.031	6x10-15
FOXO3	rs3813498	Multi-trait sex score	37277458	rs9400241	chr6:109003989	A=0.649, C=0.351	0.527	1	NR	NA	NA	2x10-15
FOXO3	rs3813498	Height	36224396	rs9398172	chr6:108994826	A=0.648, G=0.352	0.525	1	0.367	0.018	0.014-0.023	2x10-16
FOXO3	rs3813498	Motor premotor area (unadjusted for global measures)	36893272	rs1062034	chr6:109005588	A=0.644, G=0.356	0.508	0.993	NR	0.054	0.037-0.071	6x10-10
FOXO3	rs3813498	Dorsomedial frontal area (unadjusted for global measures)	36893272	rs1062034	chr6:109005588	A=0.644, G=0.356	0.508	0.993	NR	0.049	0.032-0.066	2x10-8
FOXO3	rs3813498	Superior parietal area (unadjusted for global measures)	36893272	rs1062034	chr6:109005588	A=0.644, G=0.356	0.508	0.993	NR	0.048	0.031-0.065	3x10-8
FOXO3	rs3813498	Insulin-like growth factors	21216879	rs2153960	chr6:108988184	A=0.642, G=0.358	0.511	1	0.69	NA	NA	5x10-7
FOXO3	rs3813498	Schizophrenia	31740837	rs2153960	chr6:108988184	A=0.642, G=0.358	0.511	1	NR	1.068	1.05-1.09	1x10-12
FOXO3	rs3813498	Brain region volumes	31676860	rs2153960	chr6:108988184	A=0.642, G=0.358	0.511	1	NR	NA	NA	1x10-11
FOXO3	rs3813498	Brain region volumes	31676860	rs2153960	chr6:108988184	A=0.642, G=0.358	0.511	1	NR	NA	NA	1x10-11
FOXO3	rs3813498	Brain region volumes	31676860	rs2153960	chr6:108988184	A=0.642, G=0.358	0.511	1	NR	NA	NA	1x10-11
FOXO3	rs3813498	Brain morphology (min-P)	32665545	rs2153960	chr6:108988184	A=0.642, G=0.358	0.511	1	NR	NA	NA	2x10-11
FOXO3	rs3813498	Subcortical volume (min-P)	32665545	rs2153960	chr6:108988184	A=0.642, G=0.358	0.511	1	NR	NA	NA	8x10-12
FOXO3	rs3813498	Pulse pressure	33230300	rs2153960	chr6:108988184	A=0.642, G=0.358	0.511	1	0.706	0.132	0.09-0.173	2x10-9
FOXO3	rs3813498	Lung function (FEV1/FVC)	36914875	rs2153960	chr6:108988184	A=0.642, G=0.358	0.511	1	0.7	6.401	NA	2x10-10
FOXO3	rs3813498	Serum levels of protein IGF1	27329260	rs2153960	chr6:108988184	A=0.642, G=0.358	0.511	1	0.69	NA	NA	5x10-9
FOXO3	rs3813498	IGF-1 and IGFBP-3 levels (bivariate analysis)	27329260	rs2153960	chr6:108988184	A=0.642, G=0.358	0.511	1	0.69	NA	NA	1x10-9
FOXO3	rs3813498	Fluid intelligence	38434247	rs2153960	chr6:108988184	A=0.642, G=0.358	0.511	1	NR	0.057	0.038-0.077	9x10-9
FOXO3	rs3813498	Vertex-wise cortical thickness	34910505	rs2153960	chr6:108988184	A=0.642, G=0.358	0.511	1	0.36	8.18	NA	3x10-16
FOXO3	rs3813498	Systolic blood pressure	33230300	rs2153960	chr6:108988184	A=0.642, G=0.358	0.511	1	0.706	0.215	0.15-0.28	2x10-11
FOXO3	rs3813498	Systolic blood pressure	33230300	rs2153960	chr6:108988184	A=0.642, G=0.358	0.511	1	0.708	0.204	0.15-0.26	2x10-11
FOXO3	rs3813498	Pulse pressure	33230300	rs2153960	chr6:108988184	A=0.642, G=0.358	0.511	1	0.708	0.123	0.084-0.162	2x10-9
FOXO3	rs3813498	IGF 1 (UKB data field 30770)	39789286	rs2153960	chr6:108988184	A=0.642, G=0.358	0.511	1	0.713	0.042	0.038-0.046	1x10-98
FOXO3	rs3813498	Cortical thickness	34560273	rs2153960	chr6:108988184	A=0.642, G=0.358	0.511	1	0.291	NA	NA	3x10-13
FOXO3	rs3813498	Multi-trait sex score	37277458	rs2207731	chr6:109013664	A=0.595, G=0.405	0.394	0.97	NR	NA	NA	3x10-9
FOXO3	rs3813498	Height	31562340	rs1159806	chr6:109006838	A=0.594, T=0.406	0.405	0.985	NR	0.02	0.014-0.027	2x10-9
FOXO3	rs3813498	Aging traits (healthspan, parental lifespan or longevity) (multivariate analysis)	32678081	rs1159806	chr6:109006838	A=0.594, T=0.406	0.405	0.985	0.347	NA	NA	1x10-8
FOXO3	rs3813498	Intelligence (MTAG)	29326435	rs1268162	chr6:109009194	A=0.588, G=0.412	0.389	0.977	NR	0.02	0.014-0.026	1x10-10
FOXO3	rs3813498	Height (standard GWA)	37106081	rs12526579	chr6:108815553	A=0.579, G=0.421	0.102	0.702	NR	0.107	0.072-0.141	1x10-9
FOXO3	rs3813498	Cognitive ability	29186694	rs768023	chr6:108876002	A=0.567, G=0.433	0.355	0.976	NR	8.102	NA	5x10-16
FOXO3	rs3813498	Body mass index (MTAG)	36376304	rs768023	chr6:108876002	A=0.567, G=0.433	0.355	0.976	NR	0.016	0.013-0.019	8x10-23
FOXO3	rs3813498	Body mass index	36581621	rs768023	chr6:108876002	A=0.567, G=0.433	0.355	0.976	NR	0.015	0.012-0.018	2x10-24
FOXO3	rs3813498	Multi-trait sex score	37277458	rs768023	chr6:108876002	A=0.567, G=0.433	0.355	0.976	NR	NA	NA	1x10-13
FOXO3	rs3813498	Brain morphology (MOSTest)	32665545	rs768023	chr6:108876002	A=0.567, G=0.433	0.355	0.976	NR	NA	NA	2x10-10
FOXO3	rs3813498	Whole body fat free mass (UKB data field 23101)	38538606	rs768023	chr6:108876002	A=0.567, G=0.433	0.355	0.976	NR	0.017	0.014-0.019	8x10-35
FOXO3	rs3813498	IGFBP3 protein levels	39789286	rs768023	chr6:108876002	A=0.567, G=0.433	0.355	0.976	0.627	0.036	0.025-0.046	1x10-13
FOXO3	rs3813498	Weight (UKB data field 21002)	39789286	rs768023	chr6:108876002	A=0.567, G=0.433	0.355	0.976	0.629	0.02	0.017-0.024	7x10-36
FOXO3	rs3813498	Gamma glutamyl transpeptidase	34594039	rs768023	chr6:108876002	A=0.567, G=0.433	0.355	0.976	NR	0.011	0.0074-0.0152	1x10-8
FOXO3	rs3813498	Extremely high intelligence	29520040	rs768023	chr6:108876002	A=0.567, G=0.433	0.355	0.976	0.564	7.2	-	6x10-13
FOXO3	rs3813498	Body surface area	36502284	rs768023	chr6:108876002	A=0.567, G=0.433	0.355	0.976	NR	0.005	0.0042-0.0058	1x10-33
FOXO3	rs3813498	Cortical surface area	34560273	rs2802290	chr6:108905680	A=0.567, G=0.433	0.355	0.976	0.375	NA	NA	2x10-15
FOXO3	rs3813498	Weight (maximum, inv-normal transformed)	39024449	rs2802290	chr6:108905680	A=0.567, G=0.433	0.355	0.976	0.468	0.027	0.02-0.034	5x10-15
FOXO3	rs3813498	Weight (minimum, inv-normal transformed)	39024449	rs2802290	chr6:108905680	A=0.567, G=0.433	0.355	0.976	0.468	0.025	0.018-0.031	3x10-14
FOXO3	rs3813498	Weight (mean, inv-normal transformed)	39024449	rs2802290	chr6:108905680	A=0.567, G=0.433	0.355	0.976	0.468	0.028	0.021-0.034	4x10-16
FOXO3	rs3813498	Whole body fat free mass (UKB data field 23101)	38538606	rs9486879	chr6:108738491	A=0.565, C=0.435	0.105	0.691	NR	0.009	0.0061-0.0113	6x10-11
FOXO3	rs3813498	Lung function (FVC)	30595370	rs2802288	chr6:108896215	A=0.433, G=0.567	0.355	0.976	NR	NA	NA	1x10-7
FOXO3	rs3813498	Gamma glutamyl transferase levels	38632349	rs2802288	chr6:108896215	A=0.433, G=0.567	0.355	0.976	NR	0.003	0.002-0.004	2x10-8
FOXO3	rs3813498	Cortical surface area	32193296	rs2802295	chr6:108926496	A=0.433, G=0.567	0.355	0.976	0.385	616.77	458.04-775.5	3x10-14
FOXO3	rs3813498	Body mass index	38538606	rs2802295	chr6:108926496	A=0.433, G=0.567	0.355	0.976	NR	0.019	0.014-0.024	1x10-14
FOXO3	rs3813498	T1 brain MRIs Unsupervised Deep learning derived Imaging Phenotypes (dimension 60)	38580839	rs2802295	chr6:108926496	A=0.433, G=0.567	0.355	0.976	NR	NA	NA	4x10-11
FOXO3	rs3813498	Body mass index	34594039	rs2802295	chr6:108926496	A=0.433, G=0.567	0.355	0.976	NR	0.018	0.014-0.021	5x10-18
FOXO3	rs3813498	Vigorous physical activity	29899525	rs2764261	chr6:108927842	A=0.433, G=0.567	0.355	0.976	0.37	1.04	NA	2x10-11
FOXO3	rs3813498	Vigorous physical activity	29899525	rs2764261	chr6:108927842	A=0.433, G=0.567	0.355	0.976	0.37	1.04	NA	9x10-11
FOXO3	rs3813498	Menarche (age at onset)	30595370	rs2764261	chr6:108927842	A=0.433, G=0.567	0.355	0.976	NR	NA	NA	5x10-13
FOXO3	rs3813498	Whole body fat mass (UKB data field 23100)	38538606	rs2764261	chr6:108927842	A=0.433, G=0.567	0.355	0.976	NR	0.022	0.017-0.027	1x10-19
FOXO3	rs3813498	Cognitive processing speed	39242605	rs2764261	chr6:108927842	A=0.433, G=0.567	0.355	0.976	NR	NA	NA	8x10-12
FOXO3	rs3813498	Trunk fat mass (UKB data field 23128)	39789286	rs2764261	chr6:108927842	A=0.433, G=0.567	0.355	0.976	0.628	0.018	0.014-0.022	4x10-22
FOXO3	rs3813498	Leg fat percentage left (UKB data field 23115)	39789286	rs2764261	chr6:108927842	A=0.433, G=0.567	0.355	0.976	0.628	0.008	0.0058-0.0109	2x10-12
FOXO3	rs3813498	Self-reported math ability (MTAG)	30038396	rs2764261	chr6:108927842	A=0.433, G=0.567	0.355	0.976	0.38	0.019	0.016-0.023	1x10-25
FOXO3	rs3813498	Highest math class taken (MTAG)	30038396	rs2764261	chr6:108927842	A=0.433, G=0.567	0.355	0.976	0.379	0.016	0.013-0.019	7x10-21
FOXO3	rs3813498	Self-reported math ability	30038396	rs2764261	chr6:108927842	A=0.433, G=0.567	0.355	0.976	0.38	0.018	0.014-0.022	9x10-19
FOXO3	rs3813498	Physical activity (confirmatory factor analysis Factor 23)	38965376	rs2764261	chr6:108927842	A=0.433, G=0.567	0.355	0.976	NR	NA	NA	3x10-9
FOXO3	rs3813498	Longevity	31484785	rs6911407	chr6:108867031	A=0.432, C=0.568	0.334	0.945	NR	0.01	0.0055-0.0137	6x10-6
FOXO3	rs3813498	Multi-trait sex score	37277458	rs6911407	chr6:108867031	A=0.432, C=0.568	0.334	0.945	NR	NA	NA	2x10-11
FOXO3	rs3813498	Estimated glomerular filtration rate	31152163	rs1268168	chr6:109008158	A=0.406, G=0.594	0.405	0.985	0.338	0.002	0.0018-0.003	1x10-16
FOXO3	rs3813498	Estimated glomerular filtration rate (creatinine)	34272381	rs1268168	chr6:109008158	A=0.406, G=0.594	0.405	0.985	0.658	0.002	0.0018-0.003	5x10-20
FOXO3	rs3813498	Height	34594039	rs1268167	chr6:109008183	A=0.406, G=0.594	0.405	0.985	0.241	0.014	0.0094-0.0186	3x10-9
FOXO3	rs3813498	Estimated glomerular filtration rate	31152163	rs1268176	chr6:109018046	A=0.396, G=0.604	0.373	0.926	0.344	0.003	0.0019-0.0035	5x10-16
FOXO3	rs3813498	Intelligence (MTAG)	29326435	rs2022464	chr6:108945370	A=0.365, C=0.635	0.496	1	NR	0.025	0.018-0.031	8x10-15
FOXO3	rs3813498	Intracranial volume	30818988	rs2022464	chr6:108945370	A=0.365, C=0.635	0.496	1	NR	6.418	NA	1x10-10
FOXO3	rs3813498	Estimated glomerular filtration rate (creatinine, cystatin c)	39256582	rs2022464	chr6:108945370	A=0.365, C=0.635	0.496	1	NR	0.02	0.016-0.025	4x10-19
FOXO3	rs3813498	Estimated glomerular filtration rate (creatinine)	39256582	rs2022464	chr6:108945370	A=0.365, C=0.635	0.496	1	NR	0.022	NA	6x10-22
FOXO3	rs3813498	Estimated glomerular filtration rate (cystatin c)	39256582	rs2022464	chr6:108945370	A=0.365, C=0.635	0.496	1	NR	0.014	NA	4x10-10
FOXO3	rs3813498	Vertex-wise sulcal depth	34910505	rs2022464	chr6:108945370	A=0.365, C=0.635	0.496	1	0.36	10.83	NA	3x10-27
FOXO3	rs3813498	Lung function (FEV1/FVC)	30595370	rs1935949	chr6:108999287	A=0.35, G=0.65	0.529	1	NR	NA	NA	5x10-14
FOXO3	rs3813498	Intelligence (MTAG)	29326435	rs4946935	chr6:109000742	A=0.348, G=0.652	0.519	0.986	NR	0.024	0.018-0.03	3x10-14
FOXO3	rs3813498	Intelligence	29942086	rs4946935	chr6:109000742	A=0.348, G=0.652	0.519	0.986	NR	8.45	-	3x10-17
FOXO3	rs3813498	Reaction time	29844566	rs4946935	chr6:109000742	A=0.348, G=0.652	0.519	0.986	NR	0.012	0.0088-0.0158	8x10-12
FOXO3	rs3813498	Brain region volumes	31676860	rs4946935	chr6:109000742	A=0.348, G=0.652	0.519	0.986	NR	NA	NA	4x10-8
FOXO3	rs3813498	Brain region volumes	31676860	rs4946935	chr6:109000742	A=0.348, G=0.652	0.519	0.986	NR	NA	NA	2x10-8
FOXO3	rs3813498	Body mass index	38538606	rs4946935	chr6:109000742	A=0.348, G=0.652	0.519	0.986	NR	0.02	0.014-0.025	3x10-13
FOXO3	rs3813498	Impedance of arm left (UKB data field 23110)	39789286	rs4946935	chr6:109000742	A=0.348, G=0.652	0.519	0.986	0.717	0.015	0.012-0.018	1x10-23
FOXO3	rs3813498	Impedance of arm right (UKB data field 23109)	39789286	rs4946935	chr6:109000742	A=0.348, G=0.652	0.519	0.986	0.717	0.014	0.011-0.017	1x10-20
FOXO3	rs3813498	Attention deficit hyperactivity disorder or autism spectrum disorder or intelligence (pleiotropy)	35764056	rs4946935	chr6:109000742	A=0.348, G=0.652	0.519	0.986	NR	NA	NA	4x10-17
FOXO3	rs3813498	Creatinine levels	35213538	rs4946935	chr6:109000742	A=0.348, G=0.652	0.519	0.986	0.287	0.023	0.016-0.031	3x10-9
FOXO3	rs3813498	Weight	28552196	rs3800227	chr6:108994161	A=0.32, G=0.68	0.396	0.809	0.269	0.033	0.019-0.047	5x10-6
FOXO3	rs3813498	Smoking status (ever vs never smokers)	30643258	rs3800227	chr6:108994161	A=0.32, G=0.68	0.396	0.809	0.259	0.013	0.0089-0.0179	5x10-9
FOXO3	rs3813498	Peak expiratory flow	36641522	rs3800227	chr6:108994161	A=0.32, G=0.68	0.396	0.809	NR	NA	NA	3x10-9
FOXO3	rs3813498	Smoking initiation (MTAG)	37156939	rs3800227	chr6:108994161	A=0.32, G=0.68	0.396	0.809	NR	0.01	0.0068-0.0136	6x10-9
FOXO3	rs3813498	Anxiety/tension (special factor of neuroticism)	30867560	rs3800227	chr6:108994161	A=0.32, G=0.68	0.396	0.809	NR	0.009	0.0057-0.0118	2x10-8
FOXO3	rs3813498	Smoking initiation (ever regular vs never regular)	30643251	rs3800227	chr6:108994161	A=0.32, G=0.68	0.396	0.809	0.742	0.017	0.011-0.023	4x10-9
FOXO3	rs3813498	Smoking initiation (ever regular vs never regular) (MTAG)	30643251	rs3800227	chr6:108994161	A=0.32, G=0.68	0.396	0.809	0.742	0.008	0.006-0.0108	9x10-12
FOXO3	rs3813498	Smoking initiation	36477530	rs3800227	chr6:108994161	A=0.32, G=0.68	0.396	0.809	0.732	0.008	0.0065-0.01	2x10-20
FOXO3	rs3813498	Systolic blood pressure	30595370	rs532093	chr6:109019721	A=0.243, G=0.757	0.848	0.976	NR	NA	NA	9x10-10
FOXO3	rs3813498	Reticulocyte count	32888494	rs7754626	chr6:108928171	A=0.181, G=0.819	0.68	0.936	0.161	0.023	0.017-0.029	3x10-14
FOXO3	rs3813498	Reticulocyte fraction of red cells	32888494	rs7754626	chr6:108928171	A=0.181, G=0.819	0.68	0.936	0.161	0.025	0.02-0.031	4x10-17
FOXO3	rs3813498	High light scatter reticulocyte percentage of red cells	32888494	rs7754626	chr6:108928171	A=0.181, G=0.819	0.68	0.936	0.161	0.028	0.022-0.034	2x10-20
FOXO3	rs3813498	Estimated glomerular filtration rate (creatinine)	34272381	rs9480867	chr6:108975646	A=0.181, G=0.819	0.765	0.993	0.845	0.003	0.0027-0.0038	1x10-31
FOXO3	rs3813498	Smoking initiation	36477530	rs9480867	chr6:108975646	A=0.181, G=0.819	0.765	0.993	0.153	0.01	0.0078-0.0126	3x10-17
FOXO3	rs3813498	Uterine fibroids	40050615	rs761779	chr6:109011327	A=0.179, G=0.821	0.691	0.95	NR	0.052	0.035-0.07	4x10-9
FOXO3	rs3813498	Alanine aminotransferase levels	34594039	rs761779	chr6:109011327	A=0.179, G=0.821	0.691	0.95	NR	0.018	0.012-0.023	4x10-10
FOXO3	rs3813498	Red blood cell count	30595370	rs1268161	chr6:109011833	A=0.178, G=0.822	0.696	0.957	NR	NA	NA	2x10-10
FOXO3	rs3813498	Creatinine levels in bottom 99% of individuals by creatinine levels	39927731	rs4946930	chr6:108952337	A=0.175, G=0.825	0.734	0.993	NR	0.339	0.27-0.4	8x10-25
LIMA1	rs7967954	Height	30595370	rs9669354	chr12:50715252	G=0.627, T=0.373	0.739	0.995	NR	NA	NA	3x10-23
LIMA1	rs7967954	Linoleic acid levels	40545721	rs9669354	chr12:50715252	G=0.627, T=0.373	0.739	0.995	NR	NA	NA	5x10-9
LIMA1	rs7967954	Polyunsaturated fatty acid levels	40545721	rs9669354	chr12:50715252	G=0.627, T=0.373	0.739	0.995	NR	NA	NA	3x10-9
LIMA1	rs7967954	Polyunsaturated fatty acid levels	40545721	rs9669354	chr12:50715252	G=0.627, T=0.373	0.739	0.995	NR	NA	NA	3x10-10
LIMA1	rs7967954	Omega-6 fatty acid levels	40545721	rs9669354	chr12:50715252	G=0.627, T=0.373	0.739	0.995	NR	NA	NA	3x10-10
LIMA1	rs7967954	Omega-6 fatty acid levels	40545721	rs9669354	chr12:50715252	G=0.627, T=0.373	0.739	0.995	NR	NA	NA	5x10-9
LIMA1	rs7967954	Cholesterol levels (UKB data field 30690)	39789286	rs9669354	chr12:50715252	G=0.627, T=0.373	0.739	0.995	0.355	0.018	0.014-0.022	3x10-17
LIMA1	rs7967954	Low-density lipoprotein levels (MTAG)	36376304	rs9669354	chr12:50715252	G=0.627, T=0.373	0.739	0.995	NR	0.009	0.0058-0.0115	2x10-9
LIMA1	rs7967954	Hip circumference adjusted for BMI	34021172	rs9669354	chr12:50715252	G=0.627, T=0.373	0.739	0.995	NR	0.019	0.013-0.025	4x10-9
LIMA1	rs7967954	HDL cholesterol levels	32203549	rs61926301	chr12:51157863	G=0.612, T=0.388	0.374	0.861	0.597	0.012	0.0085-0.0161	2x10-10
LIMA1	rs7967954	diastolic blood pressure (DBP, mean, inv-normal transformed)	39024449	rs7972842	chr12:50516323	G=0.401, T=0.599	0.717	0.924	0.326	0.02	0.014-0.026	3x10-12
LIMA1	rs7967954	White blood cell count	32888493	rs11169302	chr12:50578705	G=0.382, T=0.618	0.266	0.736	0.392	0.019	0.015-0.022	9x10-23
LIMA1	rs7967954	White blood cell count	32888493	rs11169302	chr12:50578705	G=0.382, T=0.618	0.266	0.736	0.416	NA	NA	2x10-22
LIMA1	rs7967954	Lymphocyte count	32888494	rs7138945	chr12:50539419	G=0.348, T=0.652	0.206	0.697	0.366	0.013	0.009-0.0179	4x10-9
LIMA1	rs7967954	Pulse pressure	30578418	rs12427254	chr12:50882521	C=0.803, T=0.197	0.165	0.92	0.187	0.199	0.13-0.27	1x10-8
LIMA1	rs7967954	red cell diameter width (RDW, mean, inv-norm transformed)	39024449	rs34833957	chr12:50656518	C=0.72, T=0.28	0.31	1	0.776	0.034	0.027-0.041	3x10-20
LIMA1	rs7967954	Lung function (FVC)	30595370	rs1047912	chr12:51138862	C=0.719, T=0.281	0.229	0.857	NR	NA	NA	6x10-11
LIMA1	rs7967954	Red cell distribution width	30595370	rs1047912	chr12:51138862	C=0.719, T=0.281	0.229	0.857	NR	NA	NA	5x10-35
LIMA1	rs7967954	Alanine aminotransferase levels	38632349	rs1047912	chr12:51138862	C=0.719, T=0.281	0.229	0.857	NR	0.003	0.0024-0.004	2x10-14
LIMA1	rs7967954	Lung function (forced vital capacity)	36914875	rs1047912	chr12:51138862	C=0.719, T=0.281	0.229	0.857	0.266	6.456	NA	1x10-10
LIMA1	rs7967954	Red blood cell erythrocyte distribution width (UKB data field 30070)	39789286	rs1047912	chr12:51138862	C=0.719, T=0.281	0.229	0.857	0.302	0.023	0.019-0.027	5x10-28
LIMA1	rs7967954	Sex hormone-binding globulin levels	33462484	rs1047912	chr12:51138862	C=0.719, T=0.281	0.229	0.857	NR	0.02	0.015-0.025	3x10-13
LIMA1	rs7967954	Glycated hemoglobin levels	33462484	rs1047912	chr12:51138862	C=0.719, T=0.281	0.229	0.857	NR	0.021	0.016-0.026	3x10-15
LIMA1	rs7967954	Retinal thickness (functional principal component 4)	39904976	rs1047912	chr12:51138862	C=0.719, T=0.281	0.229	0.857	0.301	14.573	9.89-19.26	1x10-9
LIMA1	rs7967954	Alanine aminotransferase levels	33462484	rs1047912	chr12:51138862	C=0.719, T=0.281	0.229	0.857	NR	0.018	0.013-0.023	5x10-12
LIMA1	rs7967954	Aspartate aminotransferase to alanine aminotransferase ratio	33462484	rs1047912	chr12:51138862	C=0.719, T=0.281	0.229	0.857	NR	0.019	0.014-0.024	3x10-13
LIMA1	rs7967954	white blood cell count (WBC, minimum, inv-norm transformed)	39024449	rs35663729	chr12:50708870	C=0.671, T=0.329	0.391	1	0.671	0.022	0.017-0.028	3x10-14
LIMA1	rs7967954	mean corpuscular volume (MCV, mean, inv-norm transformed)	39024449	rs35663729	chr12:50708870	C=0.671, T=0.329	0.391	1	0.735	0.026	0.019-0.033	2x10-12
LIMA1	rs7967954	mean corpuscular volume (MCV, minimum, inv-norm transformed)	39024449	rs35663729	chr12:50708870	C=0.671, T=0.329	0.391	1	0.735	0.026	0.018-0.033	3x10-12
LIMA1	rs7967954	Heel bone mineral density	30595370	rs7964698	chr12:50507179	C=0.668, T=0.332	0.184	0.683	NR	NA	NA	2x10-13
LIMA1	rs7967954	Estimated glomerular filtration rate	31152163	rs12829524	chr12:51161744	C=0.664, T=0.336	0.289	0.847	0.314	0.002	0.0014-0.003	2x10-9
LIMA1	rs7967954	white blood cell count (WBC, mean, inv-norm transformed)	39024449	rs10876024	chr12:50747005	C=0.662, T=0.338	0.407	1	0.364	0.021	0.015-0.027	1x10-11
LIMA1	rs7967954	Colorectal cancer	38872215	rs7302363	chr12:50761067	C=0.66, T=0.34	0.41	1	NR	0.061	NA	2x10-12
LIMA1	rs7967954	Colorectal cancer	38872215	rs17124432	chr12:50510777	C=0.651, T=0.349	0.208	0.698	NR	0.052	NA	3x10-9
LIMA1	rs7967954	Venous thromboembolism or fibrinogen levels (pleiotropy)	35285134	rs2684898	chr12:51046825	C=0.629, T=0.371	0.677	0.957	NR	NA	NA	2x10-11
LIMA1	rs7967954	Fibrinogen levels or factor VII levels (pleiotropy)	35285134	rs2684898	chr12:51046825	C=0.629, T=0.371	0.677	0.957	NR	NA	NA	2x10-12
LIMA1	rs7967954	Low density lipoprotein cholesterol levels	34887591	rs2251024	chr12:51103633	C=0.629, T=0.371	0.677	0.957	NR	NA	NA	2x10-27
LIMA1	rs7967954	Non-HDL cholesterol levels	34887591	rs2251024	chr12:51103633	C=0.629, T=0.371	0.677	0.957	NR	NA	NA	2x10-19
LIMA1	rs7967954	Total cholesterol levels	34887591	rs2251024	chr12:51103633	C=0.629, T=0.371	0.677	0.957	NR	NA	NA	1x10-34
LIMA1	rs7967954	Fibrinogen levels	28107422	rs1521516	chr12:51055708	C=0.628, T=0.372	0.673	0.952	NR	0.007	NA	3x10-11
LIMA1	rs7967954	LDL cholesterol	30275531	rs1521516	chr12:51055708	C=0.628, T=0.372	0.673	0.952	0.308	0.016	0.012-0.021-1	3x10-12
LIMA1	rs7967954	Coronary artery disease or fibrinogen levels (pleiotropy)	35285134	rs1521516	chr12:51055708	C=0.628, T=0.372	0.673	0.952	NR	NA	NA	7x10-12
LIMA1	rs7967954	Fibrinogen levels	26561523	rs2731439	chr12:51060350	C=0.628, T=0.372	0.673	0.952	0.36	0.006	NA	9x10-12
LIMA1	rs7967954	Total cholesterol levels	34887591	rs111299924	chr12:51120202	C=0.628, T=0.372	0.673	0.952	0.341	0.019	0.016-0.021	5x10-28
LIMA1	rs7967954	Non-HDL cholesterol levels	34887591	rs111299924	chr12:51120202	C=0.628, T=0.372	0.673	0.952	0.341	0.017	0.014-0.021	3x10-17
LIMA1	rs7967954	Total testosterone levels	34321204	rs7300979	chr12:50886022	C=0.627, T=0.373	0.676	0.952	0.35	0.12	0.085-0.155/	2x10-11
LIMA1	rs7967954	Body fat distribution (arm fat ratio)	30664634	rs11614785	chr12:50880422	C=0.625, G=0.375	0.669	0.943	0.329	0.012	()	4x10-7
LIMA1	rs7967954	Body fat distribution (leg fat ratio)	30664634	rs11614785	chr12:50880422	C=0.625, G=0.375	0.669	0.943	0.329	0.02	()	4x10-13
LIMA1	rs7967954	Body fat distribution (trunk fat ratio)	30664634	rs11614785	chr12:50880422	C=0.625, G=0.375	0.669	0.943	0.329	0.026	()	1x10-18
LIMA1	rs7967954	Body fat distribution (trunk fat ratio)	30664634	rs11614785	chr12:50880422	C=0.625, G=0.375	0.669	0.943	0.329	0.013	()	2x10-9
LIMA1	rs7967954	Male-pattern baldness	30573740	rs11614785	chr12:50880422	C=0.625, G=0.375	0.669	0.943	0.338	0.039	0.032-0.045	2x10-31
LIMA1	rs7967954	Brain morphology (MOSTest)	35164939	rs11614785	chr12:50880422	C=0.625, G=0.375	0.669	0.943	NR	NA	NA	1x10-13
LIMA1	rs7967954	Low density lipoprotein cholesterol levels	32154731	rs2160994	chr12:50650057	C=0.62, T=0.38	0.769	1	NR	0.021	0.016-0.026	7x10-15
LIMA1	rs7967954	Apolipoprotein B levels	32203549	rs2160994	chr12:50650057	C=0.62, T=0.38	0.769	1	0.353	0.017	0.013-0.022	1x10-15
LIMA1	rs7967954	LDL cholesterol levels	32203549	rs2160994	chr12:50650057	C=0.62, T=0.38	0.769	1	0.353	0.018	0.014-0.023	4x10-17
LIMA1	rs7967954	Eosinophil counts	30595370	rs2160994	chr12:50650057	C=0.62, T=0.38	0.769	1	NR	NA	NA	1x10-10
LIMA1	rs7967954	Impedance of whole body (UKB data field 23106)	39789286	rs2160994	chr12:50650057	C=0.62, T=0.38	0.769	1	0.647	0.014	0.011-0.017	2x10-20
LIMA1	rs7967954	Direct low density lipoprotein levels (UKB data field 30780)	39789286	rs2160994	chr12:50650057	C=0.62, T=0.38	0.769	1	0.647	0.016	0.012-0.02	4x10-14
LIMA1	rs7967954	LDL cholesterol	34594039	rs2160994	chr12:50650057	C=0.62, T=0.38	0.769	1	NR	0.018	0.013-0.023	1x10-13
LIMA1	rs7967954	LYPD3 protein levels	39789286	rs10876069	chr12:50993178	C=0.612, T=0.388	0.405	0.896	0.407	0.036	0.026-0.046	2x10-14
LIMA1	rs7967954	High density lipoprotein cholesterol levels	34887591	rs9943712	chr12:51160715	C=0.612, T=0.388	0.374	0.861	0.391	0.011	0.0079-0.0135	8x10-9
LIMA1	rs7967954	Hip circumference adjusted for BMI	34021172	rs836180	chr12:50503269	C=0.604, T=0.396	0.707	0.928	NR	0.02	0.014-0.026	2x10-10
LIMA1	rs7967954	Diastolic blood pressure (MTAG)	39537608	rs7967705	chr12:50511408	C=0.6, T=0.4	0.72	0.929	NR	0.025	0.022-0.029	7x10-48
LIMA1	rs7967954	Diastolic blood pressure	35762941	rs35549836	chr12:50553202	C=0.6, T=0.4	0.72	0.929	NR	0.263	0.22-0.3	6x10-35
LIMA1	rs7967954	Balding type 1	30595370	rs7308872	chr12:51120174	C=0.6, T=0.4	0.582	0.835	NR	NA	NA	2x10-21
LIMA1	rs7967954	Multi-trait sex score	37277458	rs7308872	chr12:51120174	C=0.6, T=0.4	0.582	0.835	NR	NA	NA	1x10-9
LIMA1	rs7967954	platelet count (minimum, inv-norm transformed)	39024449	rs7308872	chr12:51120174	C=0.6, T=0.4	0.582	0.835	0.372	0.034	0.029-0.04	1x10-34
LIMA1	rs7967954	platelet count (mean, inv-norm transformed)	39024449	rs7308872	chr12:51120174	C=0.6, T=0.4	0.582	0.835	0.372	0.042	0.037-0.048	1x10-47
LIMA1	rs7967954	Platelet count	32888493	rs7308872	chr12:51120174	C=0.6, T=0.4	0.582	0.835	0.641	NA	NA	2x10-43
LIMA1	rs7967954	Platelet count	32888493	rs7308872	chr12:51120174	C=0.6, T=0.4	0.582	0.835	0.637	0.026	0.022-0.03	2x10-43
LIMA1	rs7967954	platelet count (minimum, inv-norm transformed)	39024449	rs7308872	chr12:51120174	C=0.6, T=0.4	0.582	0.835	0.388	0.026	0.02-0.031	5x10-19
LIMA1	rs7967954	platelet count (mean, inv-norm transformed)	39024449	rs7308872	chr12:51120174	C=0.6, T=0.4	0.582	0.835	0.388	0.031	0.025-0.037	8x10-25
LIMA1	rs7967954	Systolic blood pressure	39663699	rs7308872	chr12:51120174	C=0.6, T=0.4	0.582	0.835	NR	4.813	NA	1x10-6
LIMA1	rs7967954	Height	34594039	rs7308872	chr12:51120174	C=0.6, T=0.4	0.582	0.835	NR	0.011	0.0089-0.0139	1x10-17
LIMA1	rs7967954	Systolic blood pressure	30595370	rs4883481	chr12:50574311	C=0.599, T=0.401	0.738	0.938	NR	NA	NA	7x10-22
LIMA1	rs7967954	Lipid traits (pleiotropy) (HIPO component 2)	30289880	rs10876041	chr12:50901882	C=0.599, T=0.401	0.579	0.831	NR	NA	NA	2x10-7
LIMA1	rs7967954	Sex hormone-binding globulin levels	36653534	rs4307773	chr12:51144432	C=0.586, T=0.414	0.42	0.864	NR	0.029	0.023-0.035	2x10-21
LIMA1	rs7967954	Mean spheric corpuscular volume	32888494	rs4307773	chr12:51144432	C=0.586, T=0.414	0.42	0.864	0.582	0.013	0.009-0.0179	3x10-9
LIMA1	rs7967954	Sex hormone-binding globulin levels	32042192	rs4307773	chr12:51144432	C=0.586, T=0.414	0.42	0.864	0.419	0.013	0.011-0.016	1x10-21
LIMA1	rs7967954	Sex hormone-binding globulin levels adjusted for BMI	32042192	rs4307773	chr12:51144432	C=0.586, T=0.414	0.42	0.864	0.419	0.014	0.012-0.017	6x10-31
LIMA1	rs7967954	Educational attainment (years of education)	30038396	rs4307773	chr12:51144432	C=0.586, T=0.414	0.42	0.864	0.41	0.008	0.0053-0.0107	2x10-8
LIMA1	rs7967954	Educational attainment (MTAG)	30038396	rs4307773	chr12:51144432	C=0.586, T=0.414	0.42	0.864	0.41	0.008	0.0051-0.0101	1x10-8
LIMA1	rs7967954	Male-pattern baldness	28272467	rs4307773	chr12:51144432	C=0.586, T=0.414	0.42	0.864	0.41	0.12	0.081-0.159	1x10-9
LIMA1	rs7967954	Sex hormone-binding globulin levels	35192695	rs4307773	chr12:51144432	C=0.586, T=0.414	0.42	0.864	NR	9.862	NA	6x10-23
LIMA1	rs7967954	Sex hormone-binding globulin levels	35192695	rs4307773	chr12:51144432	C=0.586, T=0.414	0.42	0.864	0.423	0.032	0.026-0.039	8x10-24
LIMA1	rs7967954	Sex hormone-binding globulin levels in premenopausal women	35192695	rs4307773	chr12:51144432	C=0.586, T=0.414	0.42	0.864	0.423	0.032	0.019-0.046	2x10-6
LIMA1	rs7967954	Sex hormone-binding globulin levels in postmenopausal women	35192695	rs4307773	chr12:51144432	C=0.586, T=0.414	0.42	0.864	0.423	0.032	0.023-0.041	1x10-11
LIMA1	rs7967954	Testosterone levels	40229599	rs10219559	chr12:50595445	C=0.558, T=0.442	0.996	1	0.416	0.02	0.015-0.026	2x10-12
LIMA1	rs7967954	Testosterone levels	40229599	rs10219559	chr12:50595445	C=0.558, T=0.442	0.996	1	0.423	0.021	0.015-0.027	8x10-13
LIMA1	rs7967954	LIM domain and actin-binding protein 1 levels	34648354	rs10783342	chr12:50628466	C=0.557, T=0.443	1	1	0.42	0.178	0.15-0.2	1x10-40
LIMA1	rs7967954	Multi-trait sex score	37277458	rs7301566	chr12:50581647	C=0.551, T=0.449	0.952	0.988	NR	NA	NA	3x10-11
LIMA1	rs7967954	Schizophrenia	34380480	rs7301566	chr12:50581647	C=0.551, T=0.449	0.952	0.988	NR	1.06	NA	3x10-8
LIMA1	rs7967954	LDL (standard GWA)	37106081	rs7301566	chr12:50581647	C=0.551, T=0.449	0.952	0.988	NR	0.015	0.0099-0.0193	1x10-9
LIMA1	rs7967954	Fibromuscular dysplasia	34654805	rs7301566	chr12:50581647	C=0.551, T=0.449	0.952	0.988	0.45	1.29	1.19-1.41	4x10-9
LIMA1	rs7967954	Schizophrenia	39753749	rs578470	chr12:50463325	C=0.444, T=0.556	0.496	0.705	NR	NA	NA	5x10-10
LIMA1	rs7967954	Schizophrenia	35396580	rs578470	chr12:50463325	C=0.444, T=0.556	0.496	0.705	0.631	0.954	0.94-0.97	1x10-9
LIMA1	rs7967954	Diastolic blood pressure	39663699	rs4768882	chr12:50893452	C=0.402, T=0.598	0.582	0.831	NR	7.495	NA	7x10-14
LIMA1	rs7967954	Diastolic blood pressure	39663699	rs4768882	chr12:50893452	C=0.402, T=0.598	0.582	0.831	NR	6.21	NA	5x10-10
LIMA1	rs7967954	Systolic blood pressure	39663699	rs10876038	chr12:50895367	C=0.402, T=0.598	0.582	0.831	NR	5.621	NA	2x10-8
LIMA1	rs7967954	Ischemic stroke or fibrinogen levels (pleiotropy)	35285134	rs11609506	chr12:51057097	C=0.372, T=0.628	0.673	0.952	NR	NA	NA	3x10-12
LIMA1	rs7967954	Colorectal cancer	24737748	rs34245511	chr12:50573433	C=0.362, G=0.638	0.235	0.721	0.346	1.144	NA	3x10-8
LIMA1	rs7967954	Neutrophil count	34469753	rs6580736	chr12:50679418	C=0.357, T=0.643	0.442	1	0.639	NA	NA	1x10-12
LIMA1	rs7967954	Sex hormone-binding globulin levels	34321204	rs12581493	chr12:50878455	C=0.349, G=0.651	0.384	0.949	0.65	0.8	0.51-1.09/	4x10-8
LIMA1	rs7967954	Early onset colorectal cancer	38408508	rs12427378	chr12:51074199	C=0.342, T=0.658	0.322	0.882	0.34	1.14	1.09-1.19	3x10-10
LIMA1	rs7967954	Neutrophil count	32888493	rs12425705	chr12:50610321	C=0.341, T=0.659	0.412	1	0.335	NA	NA	1x10-16
LIMA1	rs7967954	Multi-trait sex score	37277458	rs112424236	chr12:51170077	C=0.336, T=0.664	0.557	0.936	NR	NA	NA	1x10-11
LIMA1	rs7967954	White blood cell count	30595370	rs2302900	chr12:50599709	C=0.33, T=0.67	0.392	1	NR	NA	NA	1x10-25
LIMA1	rs7967954	Vertex-wise sulcal depth	34910505	rs2302900	chr12:50599709	C=0.33, T=0.67	0.392	1	0.33	6.52	NA	7x10-11
LIMA1	rs7967954	Systolic blood pressure	35652341	rs10783336	chr12:50543422	C=0.257, T=0.743	0.213	0.878	NR	0.27	0.21-0.33	1x10-17
LIMA1	rs7967954	Estimated glomerular filtration rate (creatinine)	35710981	rs61928263	chr12:50588659	C=0.252, T=0.748	0.269	1	0.26	6.962	NA	3x10-12
LIMA1	rs7967954	Colorectal cancer	38872215	rs61928263	chr12:50588659	C=0.252, T=0.748	0.269	1	NR	0.063	NA	5x10-9
LIMA1	rs7967954	Systolic blood pressure	34594039	rs10735823	chr12:50516748	C=0.25, T=0.75	0.208	0.884	NR	0.015	0.011-0.019	1x10-11
LIMA1	rs7967954	Hypertension	35652341	rs73106145	chr12:50561359	C=0.239, G=0.761	0.192	0.878	NR	0.04	0.02-0.06	4x10-16
LIMA1	rs7967954	Systolic blood pressure	39548300	rs73106145	chr12:50561359	C=0.239, G=0.761	0.192	0.878	NR	0.385	0.28-0.49	7x10-9
LIMA1	rs7967954	Red cell distribution width	28957414	rs35173156	chr12:50968330	C=0.175, T=0.825	0.117	0.833	NR	0.033	0.023-0.043	2x10-11
LIMA1	rs7967954	Red cell distribution width	32888493	rs2280503	chr12:51138687	A=0.671, C=0.329	0.301	0.877	0.657	0.027	0.023-0.031	7x10-42
LIMA1	rs7967954	Red cell distribution width	32888493	rs2280503	chr12:51138687	A=0.671, C=0.329	0.301	0.877	0.658	NA	NA	4x10-40
LIMA1	rs7967954	Red cell distribution width	32888494	rs2280503	chr12:51138687	A=0.671, C=0.329	0.301	0.877	0.344	0.026	0.022-0.031	2x10-29
LIMA1	rs7967954	Educational attainment	35361970	rs2280503	chr12:51138687	A=0.671, C=0.329	0.301	0.877	0.667	0.005	0.0028-0.0071	9x10-6
LIMA1	rs7967954	Neutrophil count	32888493	rs3861100	chr12:50599219	A=0.659, G=0.341	0.412	1	0.348	0.018	0.014-0.022	3x10-19
LIMA1	rs7967954	white blood cell count (WBC, minimum, inv-norm transformed)	39024449	rs4445717	chr12:50751146	A=0.659, G=0.341	0.412	1	0.37	0.02	0.014-0.025	3x10-11
LIMA1	rs7967954	Lymphocyte count	34594039	rs3184122	chr12:50570127	A=0.649, G=0.351	0.219	0.712	NR	0.015	0.01-0.02	7x10-10
LIMA1	rs7967954	Childhood body mass index	37280435	rs76919525	chr12:50541733	A=0.638, T=0.362	0.617	0.931	NR	0.015	0.011-0.02	1x10-11
LIMA1	rs7967954	Total testosterone levels	36653534	rs2250752	chr12:51106091	A=0.628, C=0.372	0.673	0.952	NR	0.03	0.023-0.036	8x10-19
LIMA1	rs7967954	Testosterone levels	40229599	rs2250752	chr12:51106091	A=0.628, C=0.372	0.673	0.952	0.34	0.024	0.018-0.029	8x10-17
LIMA1	rs7967954	Testosterone levels	40229599	rs2250752	chr12:51106091	A=0.628, C=0.372	0.673	0.952	0.345	0.025	0.019-0.03	2x10-17
LIMA1	rs7967954	Plateletcrit	32888494	rs55939211	chr12:50906090	A=0.627, G=0.373	0.676	0.952	0.345	0.03	0.025-0.034	3x10-36
LIMA1	rs7967954	Fibrinogen	23969696	rs7968440	chr12:51134741	A=0.626, G=0.374	0.666	0.943	0.64	0.006	0.004-0.008	3x10-8
LIMA1	rs7967954	Brain morphology (MOSTest)	32665545	rs7968440	chr12:51134741	A=0.626, G=0.374	0.666	0.943	NR	NA	NA	5x10-11
LIMA1	rs7967954	Vertex-wise cortical thickness	34910505	rs7968440	chr12:51134741	A=0.626, G=0.374	0.666	0.943	0.37	6.01	NA	2x10-9
LIMA1	rs7967954	Cortical thickness	34560273	rs7968440	chr12:51134741	A=0.626, G=0.374	0.666	0.943	0.349	NA	NA	3x10-9
LIMA1	rs7967954	Linoleic acid levels	40545721	rs7968440	chr12:51134741	A=0.626, G=0.374	0.666	0.943	NR	NA	NA	2x10-8
LIMA1	rs7967954	Polyunsaturated fatty acid levels	40545721	rs7968440	chr12:51134741	A=0.626, G=0.374	0.666	0.943	NR	NA	NA	4x10-8
LIMA1	rs7967954	Polyunsaturated fatty acid levels	40545721	rs7968440	chr12:51134741	A=0.626, G=0.374	0.666	0.943	NR	NA	NA	3x10-9
LIMA1	rs7967954	Omega-6 fatty acid levels	40545721	rs7968440	chr12:51134741	A=0.626, G=0.374	0.666	0.943	NR	NA	NA	2x10-9
LIMA1	rs7967954	Colorectal cancer or advanced adenoma	30510241	rs12372718	chr12:51171090	A=0.612, G=0.388	0.374	0.861	0.392	1.09	1.07-1.11	2x10-23
LIMA1	rs7967954	SEZ6L2 protein levels	39789286	rs12372718	chr12:51171090	A=0.612, G=0.388	0.374	0.861	0.405	0.065	0.055-0.076	1x10-42
LIMA1	rs7967954	Diastolic blood pressure	38459180	rs836179	chr12:50503082	A=0.601, G=0.399	0.697	0.915	NR	0.03	0.026-0.034	4x10-30
LIMA1	rs7967954	Body size at age 10	32376654	rs836179	chr12:50503082	A=0.601, G=0.399	0.697	0.915	0.631	0.01	0.007-0.0126	1x10-11
LIMA1	rs7967954	systolic blood pressure (SBP, mean, inv-normal transformed)	39024449	rs836179	chr12:50503082	A=0.601, G=0.399	0.697	0.915	0.683	0.021	0.015-0.026	1x10-12
LIMA1	rs7967954	Systolic blood pressure (MTAG)	39537608	rs35998534	chr12:50556782	A=0.6, G=0.4	0.72	0.929	NR	0.021	0.018-0.025	9x10-34
LIMA1	rs7967954	High blood pressure / hypertension	39024449	rs11169294	chr12:50561998	A=0.599, G=0.401	0.724	0.929	0.629	0.041	0.03-0.052	4x10-12
LIMA1	rs7967954	Schizophrenia	33169155	rs11169294	chr12:50561998	A=0.599, G=0.401	0.724	0.929	NR	1.05	1.03-1.07	2x10-8
LIMA1	rs7967954	High blood pressure / hypertension	39024449	rs11169294	chr12:50561998	A=0.599, G=0.401	0.724	0.929	0.621	0.042	0.031-0.052	1x10-17
LIMA1	rs7967954	Takes medication for high blood pressure?	39024449	rs11169294	chr12:50561998	A=0.599, G=0.401	0.724	0.929	0.621	0.04	0.029-0.05	3x10-16
LIMA1	rs7967954	Height (weighted GWA)	37106081	rs706790	chr12:50464470	A=0.571, G=0.429	0.503	0.73	NR	0.186	0.13-0.25	1x10-9
LIMA1	rs7967954	Height (standard GWA)	37106081	rs706790	chr12:50464470	A=0.571, G=0.429	0.503	0.73	NR	0.119	0.085-0.153	1x10-11
LIMA1	rs7967954	Systolic blood pressure	35762941	rs7967954	chr12:50673484	A=0.557, G=0.443	1	1	NR	0.389	0.32-0.46	1x10-26
LIMA1	rs7967954	Memory decline	37984853	rs2358538	chr12:50586627	A=0.517, G=0.483	0.83	0.987	NR	0.005	NA	9x10-6
LIMA1	rs7967954	Multi-trait sex score	37277458	rs2272391	chr12:50471630	A=0.454, G=0.546	0.48	0.708	NR	NA	NA	4x10-8
LIMA1	rs7967954	Schizophrenia	26198764	rs4459386	chr12:50594947	A=0.443, G=0.557	1	1	NR	1.05	NA	5x10-6
LIMA1	rs7967954	Intraocular pressure	29617998	rs12423782	chr12:50766785	A=0.439, G=0.561	0.211	0.582	0.434	0.082	0.053-0.111	1x10-8
LIMA1	rs7967954	Diastolic blood pressure	27841878	rs10747570	chr12:50509937	A=0.401, G=0.599	0.717	0.924	NR	0.184	NA	4x10-14
LIMA1	rs7967954	Systolic blood pressure	27841878	rs10747570	chr12:50509937	A=0.401, G=0.599	0.717	0.924	NR	0.313	NA	3x10-7
LIMA1	rs7967954	Systolic blood pressure	27841878	rs10747570	chr12:50509937	A=0.401, G=0.599	0.717	0.924	NR	0.275	NA	2x10-6
LIMA1	rs7967954	Systolic blood pressure	27841878	rs10747570	chr12:50509937	A=0.401, G=0.599	0.717	0.924	NR	0.256	NA	1x10-10
LIMA1	rs7967954	Diastolic blood pressure	27841878	rs10747570	chr12:50509937	A=0.401, G=0.599	0.717	0.924	NR	0.245	NA	7x10-10
LIMA1	rs7967954	Diastolic blood pressure	27841878	rs10747570	chr12:50509937	A=0.401, G=0.599	0.717	0.924	NR	0.225	NA	2x10-9
LIMA1	rs7967954	Systolic blood pressure	30578418	rs10747570	chr12:50509937	A=0.401, G=0.599	0.717	0.924	0.351	0.293	0.23-0.36	3x10-17
LIMA1	rs7967954	Cardiovascular disease	30595370	rs4883482	chr12:50576917	A=0.401, G=0.599	0.738	0.938	NR	NA	NA	1x10-10
LIMA1	rs7967954	Diastolic blood pressure	39134668	rs4883482	chr12:50576917	A=0.401, G=0.599	0.738	0.938	NR	0.024	0.02-0.029	8x10-30
LIMA1	rs7967954	Hip circumference adjusted for BMI	34021172	rs7294548	chr12:50543201	A=0.4, G=0.6	0.72	0.929	NR	0.018	0.012-0.024	9x10-10
LIMA1	rs7967954	Height	36224396	rs6580729	chr12:50547038	A=0.4, G=0.6	0.72	0.929	0.339	0.013	0.012-0.014	3x10-84
LIMA1	rs7967954	Systolic blood pressure	27618447	rs7302981	chr12:50537815	A=0.398, G=0.602	0.728	0.937	0.363	0.353	0.26-0.44	1x10-14
LIMA1	rs7967954	Diastolic blood pressure	27618447	rs7302981	chr12:50537815	A=0.398, G=0.602	0.728	0.937	0.362	0.248	NA	3x10-19
LIMA1	rs7967954	Hypertension	27618447	rs7302981	chr12:50537815	A=0.398, G=0.602	0.728	0.937	0.35	6.17	NA	7x10-10
LIMA1	rs7967954	Diastolic blood pressure	27618448	rs7302981	chr12:50537815	A=0.398, G=0.602	0.728	0.937	0.338	0.25	0.19-0.31	9x10-19
LIMA1	rs7967954	Systolic blood pressure	27618448	rs7302981	chr12:50537815	A=0.398, G=0.602	0.728	0.937	0.338	0.37	0.27-0.47	9x10-15
LIMA1	rs7967954	Hypertension	27618448	rs7302981	chr12:50537815	A=0.398, G=0.602	0.728	0.937	0.341	6.227	NA	5x10-10
LIMA1	rs7967954	Mean arterial pressure	27618448	rs7302981	chr12:50537815	A=0.398, G=0.602	0.728	0.937	0.338	0.259	0.16-0.35	1x10-7
LIMA1	rs7967954	Systolic blood pressure	28739976	rs7302981	chr12:50537815	A=0.398, G=0.602	0.728	0.937	0.619	0.385	0.24-0.53	1x10-7
LIMA1	rs7967954	Systolic blood pressure	38689001	rs7302981	chr12:50537815	A=0.398, G=0.602	0.728	0.937	NR	0.355	0.31-0.4	2x10-47
LIMA1	rs7967954	Pulse pressure	38689001	rs7302981	chr12:50537815	A=0.398, G=0.602	0.728	0.937	NR	0.12	0.085-0.154	9x10-12
LIMA1	rs7967954	Diastolic blood pressure	38689001	rs7302981	chr12:50537815	A=0.398, G=0.602	0.728	0.937	NR	0.245	0.22-0.28	1x10-57
LIMA1	rs7967954	platelet count (maximum, inv-norm transformed)	39024449	rs10783379	chr12:50995116	A=0.389, T=0.611	0.638	0.894	0.344	0.031	0.025-0.038	2x10-21
LIMA1	rs7967954	Male-pattern baldness	27182965	rs7974517	chr12:51145082	A=0.387, T=0.613	0.372	0.861	NR	1.152	1.10-1.21	2x10-9
LIMA1	rs7967954	Diastolic blood pressure	35762941	rs55696064	chr12:50895573	A=0.373, G=0.627	0.676	0.952	NR	0.213	0.17-0.26	4x10-22
LIMA1	rs7967954	Fibrinogen levels or factor VII levels or factor XI levels or tissue plasminogen activator levels (pleiotropy)	35285134	rs2731440	chr12:51057627	A=0.372, T=0.628	0.673	0.952	NR	NA	NA	2x10-12
LIMA1	rs7967954	Fibrinogen levels or plasminogen activator inhibitor 1 levels (pleiotropy)	35285134	rs2731440	chr12:51057627	A=0.372, T=0.628	0.673	0.952	NR	NA	NA	2x10-12
LIMA1	rs7967954	Fibrinogen levels or tissue plasminogen activator levels (pleiotropy)	35285134	rs2731440	chr12:51057627	A=0.372, T=0.628	0.673	0.952	NR	NA	NA	2x10-12
LIMA1	rs7967954	Systolic blood pressure	35762941	rs10783377	chr12:50983046	A=0.372, C=0.628	0.68	0.957	NR	0.322	0.25-0.4	2x10-17
LIMA1	rs7967954	Low testosterone levels	34337532	rs28849840	chr12:50703384	A=0.371, G=0.629	0.733	0.995	0.35	1.08	NA	2x10-9
LIMA1	rs7967954	Total cholesterol levels	34594039	rs28849840	chr12:50703384	A=0.371, G=0.629	0.733	0.995	NR	0.019	0.014-0.024	3x10-15
LIMA1	rs7967954	Low density lipoprotein cholesterol levels	34887591	rs2250751	chr12:51106178	A=0.371, G=0.629	0.677	0.957	0.341	0.017	0.014-0.019	4x10-22
LIMA1	rs7967954	Eosinophil counts	35935937	rs2250751	chr12:51106178	A=0.371, G=0.629	0.677	0.957	0.103	0.021	0.013-0.029	4x10-8
LIMA1	rs7967954	Varicose veins	36653477	rs7977742	chr12:51130207	A=0.357, G=0.643	0.629	0.95	NR	0.097	0.068-0.126	4x10-11
LIMA1	rs7967954	Lymphocyte count	32888493	rs10783340	chr12:50559128	A=0.343, G=0.657	0.203	0.699	0.673	NA	NA	4x10-10
LIMA1	rs7967954	ART3/RGMA protein level ratio	38412862	rs11169484	chr12:50934931	A=0.343, G=0.657	0.328	0.889	NR	0.067	0.054-0.08	6x10-23
LIMA1	rs7967954	Colorectal cancer	38872215	rs11169484	chr12:50934931	A=0.343, G=0.657	0.328	0.889	NR	0.067	NA	6x10-15
LIMA1	rs7967954	red cell diameter width (RDW, minimum, inv-norm transformed)	39024449	rs61927768	chr12:50898728	A=0.29, G=0.71	0.259	0.892	0.772	0.04	0.033-0.047	7x10-28
LIMA1	rs7967954	mean corpuscular hemoglobin concentration (MCHC, maximum, inv-norm transformed)	39024449	rs61927768	chr12:50898728	A=0.29, G=0.71	0.259	0.892	0.771	0.026	0.02-0.033	1x10-14
LIMA1	rs7967954	mean corpuscular hemoglobin concentration (MCHC, mean, inv-norm transformed)	39024449	rs61927768	chr12:50898728	A=0.29, G=0.71	0.259	0.892	0.771	0.026	0.02-0.033	6x10-14
LIMA1	rs7967954	Glycated haemoglobin HbA1c levels (UKB data field 30750)	39789286	rs61927768	chr12:50898728	A=0.29, G=0.71	0.259	0.892	0.311	0.019	0.015-0.023	3x10-24
LIMA1	rs7967954	Hypertension	35652341	rs10747572	chr12:50611311	A=0.217, T=0.783	0.216	0.99	NR	0.03	0.03-0.03	9x10-13
LIMA1	rs7967954	Glycated hemoglobin levels	33462484	rs35031884	chr12:50777573	A=0.164, C=0.836	0.156	1	NR	0.02	0.013-0.026	5x10-10
LIMA1	rs7967954	Gut microbiome abundance (class Clostridium sensu stricto sp. 17 (at 1 year) x Household furry pet cat (1 Year) interaction	40187613	rs142268946	chr12:50937872	A=0.078, G=0.922	0.101	0.977	NR	1.93	1.27-2.6	3x10-8
LIMA1	rs7967954	Height	35653334	rs28715541	chr12:50559224	-=0.4, A=0.6	0.72	0.929	NR	0.016	NA	4x10-8
LIMA1	rs7967954	Neutrophil count	34594039	rs148904185	chr12:50751299	-=0.349, AG=0.651	0.4	0.968	NR	0.023	0.018-0.028	3x10-20
LIMA1	rs7967954	White blood cell count	34594039	rs148904185	chr12:50751299	-=0.349, AG=0.651	0.4	0.968	NR	0.024	0.019-0.029	2x10-22

## Sheet: S8. Validation
Supplementary Table 8. Independent Fenland, UKB-PPP, and GTEx datasets were employed to validate the primary analysis results
Exposure	Type	Tissue	Source	Outcome	Method	Nsnp	Pval	OR	95%CI
ADAM22	cis-pQTL	Plasma	UKB-PPP	SCZ	Inverse variance weighted	8	0.002519	0.902071	(0.84, 0.96)
ADAM22	cis-pQTL	Plasma	Fenland	SCZ	Wald ratio	1	0.436821	0.932432	(0.78, 1.11)
CTSS	cis-pQTL	Plasma	UKB-PPP	SCZ	Inverse variance weighted	4	7.56e-07	1.20035	(1.12, 1.29)
CTSS	cis-pQTL	Plasma	Fenland	SCZ	Wald ratio	1	1.05e-06	1.15057	(1.09, 1.22)
FOXO3	cis-pQTL	Plasma	Fenland	SCZ	Wald ratio	1	0.000213	1.61622	(1.25, 2.08)
IRF3	cis-pQTL	Plasma	Fenland	SCZ	Wald ratio	1	0.089416	1.19938	(0.97, 1.48)
KLC1	cis-pQTL	Plasma	Fenland	SCZ	Wald ratio	1	2.56e-13	1.7081	(1.48, 1.97)
LIMA1	cis-pQTL	Plasma	Fenland	SCZ	Wald ratio	1	1.98e-06	0.759414	(0.68, 0.85)
MMP16	cis-pQTL	Plasma	Fenland	SCZ	Wald ratio	1	5.76e-05	1.19964	(1.1, 1.31)
KLC1	cis-eQTL	Cerebellar	GTEx	SCZ	Wald ratio	1	0.013979	1.09432	(1.02, 1.18)
IRF3	cis-eQTL	Cerebellar	GTEx	SCZ	Wald ratio	1	0.02293	0.928043	(0.87, 0.99)
MMP16	cis-eQTL	Cerebellar	GTEx	SCZ	Wald ratio	1	0.33612	0.974319	(0.92, 1.03)
MMP16	cis-eQTL	Cerebellum	GTEx	SCZ	Wald ratio	1	8.09e-05	1.11348	(1.06, 1.17)
CTSS	cis-eQTL	Cerebellum	GTEx	SCZ	Wald ratio	1	0.013159	1.04316	(1.01, 1.08)
FOXO3	cis-eQTL	Cortex	GTEx	SCZ	Wald ratio	1	0.350037	1.03323	(0.96, 1.11)
FOXO3	cis-eQTL	NAc	GTEx	SCZ	Wald ratio	1	0.140451	1.04966	(0.98, 1.12)
CTSS	cis-eQTL	PUT	GTEx	SCZ	Wald ratio	1	0.004587	1.07637	(1.02, 1.13)

## Sheet: S9. Colocalization
Supplementary Table 9. Bayesian colocalization analysis of candidate proteins and SCZ
	PP.H0	PP.H1	PP.H2	PP.H3	PP.H4
ADAM22	6.94e-12	0.974254	6.1e-14	0.008541	0.017204
CTSS	0	0.000113	0	0.96125	0.038637
FOXO3	1.31e-08	0.000176	2.61e-06	0.03393	0.965892
IRF3	2.61e-14	0.001306	1.35e-12	0.066412	0.932282
KLC1	6.87e-28	3.55e-10	1.65e-18	0.849732	0.150268
LIMA1	8.96e-11	0.003142	3.56e-10	0.01151	0.985349
MMP16	0.951969	0.017228	0.029559	0.000534	0.00071

[truncated: 1 more sheets: S10 Antipsychotic Drugs Targets]
